# Supplementary material for: Why big brains? A comparison of models for both primate and carnivore brain size evolution
Source: PLoS One. 2021 Dec 21;16(12):e0261185. doi: 10.1371/journal.pone.0261185 (PMC8691615; doi:10.1371/journal.pone.0261185)
Supplement: S3 File — This excel file includes all the BIC scores used to conduct model comparisons during the main analyses. (XLSX) [file pone.0261185.s003.xlsx]

## Sheet: Primates
Table S1
Region	Overall model	Model includes	BIC	dBIC
ECV	Social	Mass + SC	-184.199	0
		Mass + GS	-184.117	0.0825
		Mass + GS + SC	-180.629	3.5704
	Ecological	Mass + DB	-190.846	0
		Mass + DB + HR	-189.535	1.3112
		Mass + DB + HV	-186.966	3.8795
		Mass + D + DB	-185.564	5.282
		Mass + DB + HR + HV	-185.427	5.4191
		Mass + D	-184.062	6.7837
		Mass + D + DB + HR	-183.034	7.8123
		Mass + HR	-182.332	8.5139
		Mass + D + DB + HV	-181.965	8.8812
		Mass + D + HR	-180.97	9.8759
		Mass + HV	-179.964	10.8816
		Mass + D + HV	-179.712	11.1338
		Mass + D + DB + HV + HR	-179.025	11.8212
		Mass + HV + HR	-177.991	12.8551
		Mass + HR + HV + D	-176.551	14.2946
	Social & Ecological	Mass + SC + DB	-192.053	0
		Mass + SC + DB + HR	-190.072	1.9804
		Mass + GS + DB	-189.962	2.0907
		Mass + SC + DB + HV	-188.732	3.3209
		Mass + GS + SC + DB	-187.814	4.2393
		Mass + GS + DB + HR	-186.795	5.2582
		Mass + SC + DB + HV + HR	-186.419	5.6335
		Mass + SC + D + DB	-186.219	5.8339
		Mass + GS + DB + HV	-186.046	6.0064
		Mass + GS + SC + DB + HR	-185.743	6.3102
		Mass + GS + SC + DB + HV	-184.397	7.6563
		Mass + SC + D	-183.503	8.5496
		Mass + GS + D + DB	-183.464	8.5893
		Mass + SC + D + DB + HV	-183.274	8.7789
		Mass + SC + D + DB + HR	-183.216	8.837
		Mass + GS + DB + HV + HR	-182.73	9.3228
		Mass + GS + SC + DB + HV + HR	-182.144	9.9087
		Mass + GS + D	-181.952	10.1005
		Mass + GS + SC + D + DB	-181.801	10.252
		Mass + SC + HR	-181.612	10.4404
		Mass + GS + HR	-180.367	11.686
		Mass + SC + D + HR	-180.03	12.023
		Mass + GS + D + DB + HR	-179.874	12.1789
		Mass + SC + HV	-179.792	12.2607
		Mass + SC + D + DB + HV + HR	-179.758	12.2951
		Mass + GS + D + DB + HV	-179.725	12.3279
		Mass + GS + HV	-179.708	12.3448
		Mass + SC + D + HV	-179.294	12.759
		Mass + GS + SC + D	-179.168	12.8845
		Mass + GS + SC + D + DB + HR	-179.012	13.0411
		Mass + GS + SC + D + DB + HV	-178.899	13.1538
		Mass + GS + D + HR	-177.991	14.0616
		Mass + GS + D + HV	-177.567	14.486
		Mass + GS + SC + HR	-177.335	14.7174
		Mass + SC + HV + HR	-177.197	14.8554
		Mass + GS + SC + HV	-176.21	15.8423
		Mass + GS + HV + HR	-175.99	16.0628
		Mass + GS + D + DB + HV + HR	-175.889	16.1635
		Mass + GS + SC + D + DB + HV + HR	-175.683	16.3699
		Mass + SC + D + HV + HR	-175.669	16.3836
		Mass + GS + SC + D + HR	-175.617	16.4358
		Mass + GS + SC + D + HV	-174.923	17.1294
		Mass + GS + D + HV + HR	-173.574	18.4789
		Mass + GS + SC + HV + HR	-172.922	19.1304
		Mass + GS + SC + D + HV + HR	-171.26	20.793
	Life history	Mass + GL + ML + WA	-201.226	0
		Mass + ML + WA	-198.737	2.4886
		Mass + GL + ML + F + WA	-196.81	4.4157
		Mass + GL + ML + FR + WA	-196.808	4.4181
		Mass + GL + WA	-196.735	4.4911
		Mass + ML + F + WA	-194.443	6.7824
		Mass + ML + FR + WA	-194.32	6.9058
		Mass + WA	-193.985	7.2404
		Mass + GL + ML	-193.48	7.7455
		Mass + GL + FR + WA	-192.413	8.8128
		Mass + GL + ML + F + FR + WA	-192.393	8.8326
		Mass + GL + F + WA	-192.324	8.9018
		Mass + GL	-191.554	9.6717
		Mass + GL + ML + F	-190.204	11.0221
		Mass + ML + F + FR + WA	-190.042	11.1834
		Mass + F + WA	-189.721	11.5042
		Mass + FR + WA	-189.659	11.5663
		Mass + GL + ML + FR	-189.409	11.8164
		Mass + GL + F	-188.121	13.1047
		Mass + GL + F + FR + WA	-187.994	13.2315
		Mass + GL + FR	-187.793	13.4328
		Mass + ML	-186.142	15.0842
		Mass + GL + ML + F + FR	-185.87	15.3558
		Mass + F + FR + WA	-185.348	15.8779
		Mass + ML + F	-184.42	16.8056
		Mass + GL + F + FR	-184.004	17.2218
		Mass + F	-182.411	18.8143
		Mass + ML + FR	-182.219	19.0066
		Mass + FR	-180.807	20.4184
		Mass + ML + F + FR	-180.056	21.1692
		Mass + F + FR	-178.235	22.9906
	Combined	Mass + GS + DB + GL + ML + WA	-208.524	0
		Mass + SC + DB + GL + ML + WA	-208.315	0.2092
		Mass + DB + GL + ML + WA	-208.154	0.3707
		Mass + DB + HR + GL + ML + WA	-207.155	1.3693
		Mass + SC + DB + HR + GL + ML + WA	-206.759	1.7657
	All	Mass + GS + SC + D + DB + HV + HR + GL + ML + F + FR + WA	-183.991	0
Table S2
Region	Overall model	Model includes	BIC	dBIC
Neo	Social	SC	36.4337	0
		GS + SC	39.6896	3.25591
		GS*	40.7595	4.32574
	Ecological	D + HR	20.04	0
		D + DB + HR	23.5486	3.50858
		HR + HV + D	23.9281	3.88806
		D + DB + HV + HR	27.4355	7.39551
		HR	32.1715	12.1315
		HV + HR	34.3179	14.2779
		DB + HR	36.1187	16.0787
		D	37.8118	17.7718
		DB + HR + HV	38.2287	18.1887
		HV	41.0755	21.0355
		D + DB	41.4417	21.4017
		D + HV	41.75	21.71
		DB	41.8731	21.8331
		DB + HV	44.9919	24.9519
		D + DB + HV	45.3806	25.3406
	Social & Ecological	SC + D + HR	23.0437	0
		GS + D + HR	23.9874	0.94368
		GS + SC + D + HR	25.4072	2.36351
		SC + D + DB + HR	26.5741	3.53041
		SC + D + HV + HR	26.7814	3.73767
		GS + D + DB + HR	27.4623	4.41862
		GS + D + HV + HR	27.8791	4.83542
		GS + SC + D + DB + HR	28.3301	5.28641
		GS + SC + D + HV + HR	29.2048	6.16109
		SC + D + DB + HV + HR	30.3082	7.26446
		GS + D + DB + HV + HR	31.3655	8.32178
		GS + SC + D + DB + HV + HR	32.1415	9.09784
		GS + SC + HR	32.8118	9.76814
		SC + HR	32.9208	9.87708
		SC + HV + HR	34.4024	11.3587
		GS + SC + HV + HR	35.0892	12.0455
		GS + SC + DB + HR	35.8379	12.7942
		GS + HR	36.1212	13.0775
		SC + DB + HR	36.8434	13.7997
		SC + D	37.0728	14.0291
		GS + SC + DB + HV + HR	37.9811	14.9374
		GS + HV + HR	38.2254	15.1817
		SC + DB + HV + HR	38.236	15.1923
		SC + HV	38.8145	15.7708
		GS + D	39.0605	16.0168
		GS + DB + HR	40.0669	17.0232
		SC + DB	40.2788	17.2351
		SC + D + DB	40.5691	17.5254
		SC + D + HV	40.9256	17.8819
		GS + SC + D	41.0241	17.9804
		GS + DB + HV + HR	42.1524	19.1087
		GS + SC + HV	42.3403	19.2966
		SC + DB + HV	42.5726	19.5289
		GS + D + DB	42.9414	19.8977
		GS + D + HV	42.9804	19.9367
		GS + SC + DB	43.0559	20.0122
		GS + HV	43.372	20.3283
		SC + D + DB + HV	44.3946	21.3509
		GS + SC + D + DB	44.4554	21.4117
		GS + DB	44.6291	21.5854
		GS + SC + D + HV	44.8764	21.8327
		GS + SC + DB + HV	45.6339	22.5902
		GS + D + DB + HV	46.8642	23.8205
		GS + DB + HV	47.3068	24.2631
		GS + SC + D + DB + HV	48.2867	25.243
	Life history	ML + WA	-9.50777	0
		ML + F + WA	-5.86707	3.6407
		GL + ML + WA	-5.63832	3.86945
		ML + FR + WA	-5.6089	3.89887
		GL + ML + F + WA	-2.01288	7.49489
		ML + F + FR + WA	-1.91812	7.58965
		GL + ML + FR + WA	-1.74547	7.7623
		GL + ML + F + FR + WA	1.93676	11.4445
		WA	4.33661	13.8444
		GL + WA	6.43313	15.9409
		FR + WA	7.28401	16.7918
		F + WA	7.56678	17.0746
		GL + F + WA	10.1643	19.6721
		GL + FR + WA	10.3526	19.8604
		F + FR + WA	11.066	20.5738
		GL + F + FR + WA	14.1152	23.623
		GL + ML + F	14.9902	24.498
		GL + ML	16.0434	25.5511
		GL + ML + F + FR	18.909	28.4168
		GL + ML + FR	19.2527	28.7605
		GL + F	21.2697	30.7775
		ML + F	22.2075	31.7153
		GL + FR	24.3659	33.8736
		GL + F + FR	25.123	34.6308
		GL*	25.4012	34.909
		ML + F + FR	26.0511	35.5588
		ML	28.7487	38.2565
		F	31.3019	40.8097
		ML + FR	31.4227	40.9304
		F + FR	35.2058	44.7136
		FR	39.6167	49.1244
	Combined	D + HR + ML + WA	-17.5404	0
		SC + D + HR + ML + WA	-13.6273	3.91307
		GS + D + HR + ML + WA	-13.6177	3.92273
	All	GS + SC + D + DB + HV + HR + GL + ML + F + FR + WA	9.39763	0
*Lambda = 1 as lambda = ML could not run
Table S3
Region	Overall model	Model includes	BIC	dBIC
Cere	Social	SC	26.5596	0
		GS	29.905	3.34548
		GS + SC	30.3953	3.83577
	Ecological	D + HR	0.277585	0
		HR + HV + D	2.61622	2.33863
		D + DB + HR	4.11266	3.83507
		D + DB + HV + HR	6.42028	6.1427
		HR	10.5621	10.2845
		DB + HR	14.4379	14.1603
		HV + HR	14.4538	14.1762
		DB + HR + HV	18.3297	18.0521
		HV	31.0822	30.8047
		D	31.2119	30.9343
		DB	31.9557	31.6781
		D + HV	31.9888	31.7113
		D + DB	34.8861	34.6085
		DB + HV	34.8954	34.6179
		D + DB + HV	35.5905	35.3129
	Social & Ecological	SC + D + HR	3.1446	0
		GS + D + HR	4.15959	1.01499
		SC + D + HV + HR	5.65478	2.51018
		GS + SC + D + HR	6.16557	3.02097
		GS + D + HV + HR	6.50746	3.36286
		SC + D + DB + HR	6.94947	3.80488
		GS + D + DB + HR	8.00269	4.85809
		GS + SC + D + HV + HR	8.65302	5.50842
		SC + D + DB + HV + HR	9.42752	6.28293
		GS + SC + D + DB + HR	9.49417	6.34957
		GS + D + DB + HV + HR	10.3095	7.16494
		GS + SC + D + DB + HV + HR	11.8846	8.74003
		SC + HR	12.0965	8.95191
		GS + SC + HR	14.4178	11.2732
		GS + HR	14.4178	11.2732
		GS + SC + DB + HR	15.3719	12.2273
		SC + DB + HR	15.9236	12.779
		SC + HV + HR	15.9839	12.8393
		GS + SC + HV + HR	16.948	13.8034
		GS + DB + HR	18.2728	15.1282
		GS + HV + HR	18.3096	15.165
		GS + SC + DB + HV + HR	19.2416	16.097
		SC + DB + HV + HR	19.8123	16.6677
		GS + DB + HV + HR	22.1644	19.0198
		SC + HV	29.8208	26.6762
		SC + D	30.2675	27.1229
		SC + DB	30.2738	27.1292
		GS + D	31.3155	28.1709
		SC + D + HV	31.726	28.5814
		GS + D + HV	32.6559	29.5113
		GS + HV	33.2046	30.06
		SC + DB + HV	33.5118	30.3672
		GS + SC + HV	33.599	30.4544
		GS + DB	33.7632	30.6186
		SC + D + DB	33.8408	30.6962
		GS + SC + DB	33.9187	30.7741
		GS + SC + D	33.941	30.7964
		GS + D + DB	35.2073	32.0627
		SC + D + DB + HV	35.2304	32.0858
		GS + SC + D + HV	35.4358	32.2912
		GS + D + DB + HV	36.5386	33.394
		GS + SC + DB + HV	37.0034	33.8588
		GS + DB + HV	37.0821	33.9375
		GS + SC + D + DB	37.6667	34.5221
		GS + SC + D + DB + HV	39.088	35.9434
	Life history	ML + WA	-17.4086	0
		GL + ML + WA	-16.2503	1.1583
		ML + F + WA	-14.2623	3.1463
		ML + FR + WA	-13.9876	3.42101
		GL + ML + F + WA	-13.0496	4.35906
		GL + ML + FR + WA	-12.7457	4.66288
		ML + F + FR + WA	-11.2659	6.14269
		GL + WA	-10.2974	7.11123
		GL + ML + F + FR + WA	-9.91138	7.49725
		WA	-9.80373	7.60489
		GL + F + WA	-7.18721	10.2214
		F + WA	-6.78398	10.6246
		GL + FR + WA	-6.4442	10.9644
		FR + WA	-5.97047	11.4382
		GL + F + FR + WA	-3.4897	13.9189
		F + FR + WA	-3.14248	14.2662
		GL + ML + F	0.293278	17.7019
		GL + F	3.6535	21.0621
		GL + ML	3.66009	21.0687
		GL + ML + F + FR	4.11632	21.5249
		GL	6.77557	24.1842
		GL + ML + FR	7.13605	24.5447
		GL + F + FR	7.54242	24.9511
		GL + FR	9.82132	27.2299
		ML + F	10.7117	28.1203
		ML + F + FR	14.5604	31.9691
		F	16.8906	34.2992
		F + FR	20.753	38.1616
		ML	21.0414	38.45
		ML + FR	23.7002	41.1088
		FR	29.699	47.1076
	Combined	D + HR + ML + WA	-25.9437	0
		D + HR + GL + ML + WA	-25.89	0.05371
		GS + D + HR + GL + ML + WA	-23.2991	2.64461
		GS + D + HR + ML + WA	-23.1511	2.79258
		SC + D + HR + ML + WA	-22.5864	3.3573
		SC + D + HR + GL + ML + WA	-22.4823	3.46144
	All	GS + SC + D + DB + HV + HR + GL + ML + F + FR + WA	-10.4545	0

## Sheet: Carnivores
Table S4
Region	Overall model	Model includes	BIC	dBIC
ECV	Social	Mass + GS	-137.367	0
		Mass + SC	-136.606	0.761
		Mass + GS + SC	-133.621	3.7457
	Ecological	Mass + HV	-138.823	0
		Mass + DB	-138.724	0.0991
		Mass + HR	-136.723	2.1001
		Mass + DB + HV	-136.062	2.7605
		Mass + HV + HR	-135.121	3.7019
		Mass + D	-134.445	4.378
		Mass + DB + HR	-134.322	4.5011
		Mass + D + HV	-132.204	6.6192
		Mass + D + DB	-132.174	6.6484
		Mass + DB + HR + HV	-132.007	6.8153
		Mass + D + HR	-130.318	8.5046
		Mass + D + DB + HV	-129.657	9.166
		Mass + HR + HV + D	-129.069	9.7542
		Mass + D + DB + HR	-128.009	10.8138
		Mass + D + DB + HV + HR	-126.385	12.4382
	Social & Ecological	Mass + GS + HV	-135.075	0
		Mass + GS + DB	-134.698	0.3771
		Mass + SC + HV	-134.429	0.6456
		Mass + SC + DB	-134.282	0.793
		Mass + GS + HR	-133.019	2.0554
		Mass + SC + HR	-132.32	2.7546
		Mass + GS + DB + HV	-131.989	3.0856
		Mass + SC + DB + HV	-131.62	3.4548
		Mass + GS + SC + HV	-131.245	3.8297
		Mass + GS + HV + HR	-131.184	3.8911
		Mass + GS + SC + DB	-130.971	4.1034
		Mass + SC + HV + HR	-130.687	4.3874
		Mass + GS + D	-130.631	4.444
		Mass + GS + DB + HR	-130.273	4.802
		Mass + SC + D	-130.031	5.0439
		Mass + SC + DB + HR	-129.879	5.1957
		Mass + GS + SC + HR	-129.301	5.7738
		Mass + GS + D + HV	-128.35	6.7248
		Mass + GS + SC + DB + HV	-128.19	6.8848
		Mass + GS + D + DB	-128.113	6.9619
		Mass + GS + DB + HV + HR	-127.853	7.2221
		Mass + SC + D + HV	-127.793	7.2822
		Mass + SC + D + DB	-127.732	7.3428
		Mass + SC + DB + HV + HR	-127.568	7.5069
		Mass + GS + SC + HV + HR	-127.41	7.665
		Mass + GS + SC + D	-126.822	8.2532
		Mass + GS + SC + DB + HR	-126.558	8.5164
		Mass + GS + D + HR	-126.436	8.6392
		Mass + SC + D + HR	-125.889	9.1854
		Mass + GS + D + DB + HV	-125.582	9.4931
		Mass + SC + D + DB + HV	-125.215	9.8597
		Mass + GS + D + HV + HR	-125.068	10.0069
		Mass + SC + D + HV + HR	-124.63	10.4443
		Mass + GS + SC + D + HV	-124.456	10.6191
		Mass + GS + SC + D + DB	-124.328	10.7468
		Mass + GS + SC + DB + HV + HR	-124.092	10.9831
		Mass + GS + D + DB + HR	-123.898	11.1768
		Mass + SC + D + DB + HR	-123.567	11.5074
		Mass + GS + SC + D + HR	-122.664	12.4104
		Mass + GS + D + DB + HV + HR	-122.203	12.8715
		Mass + SC + D + DB + HV + HR	-121.947	13.1281
		Mass + GS + SC + D + DB + HV	-121.723	13.3521
		Mass + GS + SC + D + HV + HR	-121.237	13.8381
		Mass + GS + SC + D + DB + HR	-120.147	14.9276
		Mass + GS + SC + D + DB + HV + HR	-118.4	16.6746
	Life history	Mass + F	-140.978	0
		Mass + ML	-139.739	1.2388
		Mass + FR	-139.374	1.6043
		Mass + ML + F	-138.626	2.3516
		Mass + F + WA	-138.278	2.6998
		Mass + F + FR	-138.009	2.9691
		Mass + GL	-137.46	3.5178
		Mass + ML + FR	-137.25	3.7283
		Mass + WA	-137.021	3.9567
		Mass + GL + F	-136.672	4.3057
		Mass + ML + F + WA	-135.973	5.0048
		Mass + ML + WA	-135.93	5.0478
		Mass + FR + WA	-135.92	5.0581
		Mass + GL + ML	-135.843	5.135
		Mass + GL + FR	-135.72	5.2575
		Mass + F + FR + WA	-135.714	5.2635
		Mass + ML + F + FR	-135.237	5.7409
		Mass + GL + ML + F	-134.259	6.7185
		Mass + GL + F + WA	-134.12	6.858
		Mass + ML + FR + WA	-133.883	7.095
		Mass + GL + WA	-133.821	7.1567
		Mass + GL + F + FR	-133.736	7.2417
		Mass + GL + ML + FR	-133.344	7.6337
		Mass + ML + F + FR + WA	-132.923	8.0543
		Mass + GL + FR + WA	-132.67	8.3075
		Mass + GL + ML + WA	-132.295	8.683
		Mass + GL + ML + F + WA	-131.719	9.2587
		Mass + GL + F + FR + WA	-131.631	9.347
		Mass + GL + ML + F + FR	-130.905	10.0728
		Mass + GL + ML + FR + WA	-130.318	10.6596
		Mass + GL + ML + F + FR + WA	-128.749	12.2287
	Combined	Mass + DB + F	-140.478	0
		Mass + HV + F	-138.527	1.9509
		Mass + GS + F	-138.113	2.3653
		Mass + DB + ML	-138.094	2.3841
		Mass + SC + F	-137.122	3.3554
		Mass + HV + ML	-136.893	3.5845
		Mass + DB + FR	-136.838	3.64
		Mass + HV + FR	-136.57	3.9077
		Mass + GS + ML	-135.944	4.5338
		Mass + GS + FR	-135.666	4.8117
		Mass + SC + ML	-135.361	5.1166
		Mass + SC + FR	-135.018	5.4593
	All	Mass + GS + SC + D + DB + HV + HR + GL + ML + F + FR + WA	-106.913	0
Table S5
Region	Overall model	Model includes	BIC	dBIC
Neo	Social	GS	71.5885	0
		SC	72.8965	1.30798
		GS + SC	75.2134	3.62488
	Ecological	HR	68.1077	0
		HV + HR	70.9804	2.87267
		DB + HR	71.3356	3.22784
		DB	72.371	4.26327
		DB + HR + HV	74.4716	6.36389
		HV	74.4992	6.39146
		D + HR	75.0257	6.91795
		DB + HV	75.7304	7.62269
		D	76.4547	8.347
		HR + HV + D	77.8588	9.75109
		D + DB + HR	77.9858	9.87802
		D + DB	78.6515	10.5438
		D + HV	80.0027	11.8949
		D + DB + HV + HR	81.0312	12.9234
		D + DB + HV	82.1175	14.0098
	Social & Ecological	GS + HR	70.2044	0
		SC + HR	71.6967	1.4923
		GS + SC + HR	72.556	2.35156
		GS + DB	73.2194	3.01492
		GS + HV + HR	73.278	3.07355
		GS + DB + HR	73.4748	3.27039
		SC + DB	74.0387	3.83425
		SC + HV + HR	74.5646	4.36019
		GS + HV	74.8023	4.59781
		SC + DB + HR	74.8967	4.69227
		SC + HV	75.1569	4.95248
		GS + SC + HV + HR	75.8736	5.66918
		GS + SC + DB + HR	76.0017	5.79727
		GS + DB + HV	76.5102	6.30572
		SC + DB + HV	76.7661	6.56167
		GS + DB + HV + HR	76.7824	6.57796
		GS + SC + DB	76.9752	6.77076
		GS + D + HR	77.1801	6.9757
		GS + D	77.8465	7.64207
		SC + DB + HV + HR	78.0416	7.83717
		GS + SC + HV	78.4819	8.27744
		SC + D + HR	78.6145	8.41006
		SC + D	78.9014	8.69696
		GS + SC + DB + HV + HR	79.4601	9.25563
		GS + SC + D + HR	79.5225	9.31811
		GS + SC + DB + HV	80.1368	9.93234
		GS + D + DB + HR	80.1388	9.93435
		GS + D + HV + HR	80.182	9.97752
		GS + D + DB	80.2699	10.0654
		SC + D + DB	80.8926	10.6882
		GS + SC + D	81.4239	11.2195
		SC + D + HV + HR	81.4492	11.2448
		GS + D + HV	81.5435	11.3391
		SC + D + DB + HR	81.5618	11.3573
		SC + D + HV	81.9202	11.7158
		GS + SC + D + DB + HR	82.5243	12.3199
		GS + SC + D + HV + HR	82.7327	12.5283
		GS + D + DB + HV + HR	83.3261	13.1217
		GS + D + DB + HV	83.7035	13.4991
		SC + D + DB + HV	83.8197	13.6153
		GS + SC + D + DB	84.0067	13.8022
		SC + D + DB + HV + HR	84.6077	14.4033
		GS + SC + D + HV	85.208	15.0036
		GS + SC + D + DB + HV + HR	85.8855	15.6811
		GS + SC + D + DB + HV	87.3379	17.1334
	Life history	FR	58.6439	0
		ML + FR	60.5788	1.93497
		GL + FR	61.5007	2.85683
		ML + F + FR	61.5579	2.91404
		FR + WA	62.1608	3.51696
		F + FR	62.2616	3.61771
		ML	63.4056	4.7617
		ML + FR + WA	63.8036	5.15977
		GL + ML + FR	64.1308	5.48691
		GL + FR + WA	64.3241	5.68021
		GL + F + FR	64.4751	5.83128
		GL + ML + F + FR	64.6957	6.05187
		ML + F + FR + WA	65.2076	6.56372
		GL + ML	65.5427	6.89881
		F + FR + WA	65.8754	7.23157
		ML + F	66.5298	7.88599
		GL + ML + FR + WA	66.9097	8.26585
		ML + WA	66.9178	8.27391
		GL + F + FR + WA	67.5835	8.93966
		GL + ML + F + FR + WA	68.0726	9.42875
		GL + ML + F	68.493	9.84912
		GL + ML + WA	69.3241	10.6802
		ML + F + WA	69.5629	10.9191
		GL	69.824	11.1801
		GL + F	71.6862	13.0423
		GL + ML + F + WA	72.0966	13.4528
		GL + WA	72.5015	13.8577
		F	72.726	14.0822
		WA	73.7191	15.0753
		GL + F + WA	75.2954	16.6516
		F + WA	75.3645	16.7206
	Combined	HR + FR	59.7863	0
		HR + ML + FR	60.7466	0.96031
	All	GS + SC + D + DB + HV + HR + GL + ML + F + FR + WA	87.4221	0
Table S6
Region	Overall model	Model includes	BIC	dBIC
Cere	Social	GS	35.6039	0
		SC	36.4905	0.88669
		GS + SC	39.2084	3.60451
	Ecological	HR	20.3267	0
		HV + HR	22.0201	1.69342
		DB + HR	23.5164	3.18975
		D + DB + HV + HR	23.9569	3.63016
		HR + HV + D	24.0676	3.74089
		D + HR	24.8207	4.49399
		DB + HR + HV	25.2794	4.95273
		D + DB + HR	25.8433	5.51662
		DB	36.7006	16.3739
		HV	39.0784	18.7517
		DB + HV	40.304	19.9773
		D	41.9136	21.5869
		D + DB	43.8119	23.4852
		D + HV	45.5512	25.2245
		D + DB + HV	47.4334	27.1067
	Social & Ecological	GS + HR	22.2222	0
		SC + HR	23.2763	1.05405
		GS + HV + HR	23.9757	1.75353
		GS + D + HV + HR	24.5929	2.37067
		SC + HV + HR	24.8664	2.64423
		GS + D + DB + HV + HR	25.2316	3.00939
		GS + DB + HR	25.6841	3.46189
		GS + SC + HR	25.7124	3.49017
		GS + D + HR	25.8043	3.58205
		SC + DB + HR	26.5962	4.37398
		SC + D + HV + HR	26.5998	4.37761
		SC + D + DB + HV + HR	26.8928	4.67056
		GS + D + DB + HR	27.4464	5.2242
		GS + DB + HV + HR	27.4769	5.25469
		GS + SC + HV + HR	27.5475	5.32525
		SC + D + HR	27.6036	5.38135
		GS + SC + D + HV + HR	27.7987	5.57654
		SC + DB + HV + HR	28.2546	6.03238
		GS + SC + D + DB + HV + HR	28.3852	6.16299
		SC + D + DB + HR	28.9434	6.72119
		GS + SC + D + HR	28.9659	6.74374
		GS + SC + DB + HR	29.1867	6.9645
		GS + SC + D + DB + HR	30.5619	8.33972
		GS + SC + DB + HV + HR	31.0554	8.83315
		GS + DB	37.881	15.6588
		SC + DB	38.4522	16.23
		GS + HV	39.2061	16.9839
		SC + HV	40.0374	17.8152
		GS + DB + HV	41.4768	19.2546
		GS + SC + DB	41.4791	19.2569
		SC + DB + HV	41.9972	19.775
		GS + D	42.6318	20.4096
		GS + SC + HV	42.8007	20.5785
		SC + D	43.2116	20.9894
		GS + SC + DB + HV	45.0631	22.8409
		GS + D + DB	45.0787	22.8565
		SC + D + DB	45.5321	23.3099
		GS + SC + D	46.2072	23.985
		GS + D + HV	46.2596	24.0374
		SC + D + HV	46.8225	24.6003
		GS + SC + D + DB	48.6579	26.4356
		GS + D + DB + HV	48.6781	26.4559
		SC + D + DB + HV	49.1021	26.8799
		GS + SC + D + HV	49.8292	27.607
		GS + SC + D + DB + HV	52.2466	30.0244
	Life history	GL + ML + FR	4.66846	0
		ML + FR	4.76242	0.093962
		ML + FR + WA	5.42176	0.753306
		GL + ML + FR + WA	6.76525	2.09679
		GL + ML + F + FR	7.4122	2.74374
		ML + F + FR + WA	7.88321	3.21475
		ML + F + FR	7.904	3.23554
		FR + WA	8.31116	3.6427
		GL + ML + F + FR + WA	8.9529	4.28444
		GL + FR	8.99804	4.32958
		GL + FR + WA	9.84466	5.1762
		FR	9.86038	5.19192
		F + FR + WA	11.7157	7.04727
		GL + F + FR	12.0404	7.37197
		F + FR	12.2643	7.59585
		GL + F + FR + WA	13.3381	8.66965
		GL + ML	14.549	9.88053
		GL + ML + WA	15.959	11.2906
		GL + ML + F	18.1341	13.4657
		ML + WA	19.1135	14.445
		GL + ML + F + WA	19.3111	14.6427
		ML	21.3929	16.7245
		ML + F + WA	22.699	18.0305
		GL + WA	22.9236	18.2552
		GL	23.008	18.3396
		GL + F	23.4498	18.7813
		GL + F + WA	24.6811	20.0127
		ML + F	24.897	20.2286
		WA	28.6936	24.0251
		F + WA	28.7919	24.1235
		F	31.2626	26.5942
	Combined	HR + GL + ML + FR	3.80365	0
		HR + ML + FR	4.91945	1.1158
		HV + HR + GL + ML + FR	6.57413	2.77047
		HR + ML + FR + WA	7.15787	3.35422
		HV + HR + ML + FR	7.29091	3.48726
		GS + HR + GL + ML + FR	7.43841	3.63476
		GS + HR + ML + FR	8.5084	4.70475
		HV + HR + FR + WA	13.3327	9.52903
		GS + HR + FR + WA	13.7601	9.95642
	All	GS + SC + D + DB + HV + HR + GL + ML + F + FR + WA	28.1005	0
