# Supplementary material for: Why big brains? A comparison of models for both primate and carnivore brain size evolution
Source: PLoS One. 2021 Dec 21;16(12):e0261185. doi: 10.1371/journal.pone.0261185 (PMC8691615; doi:10.1371/journal.pone.0261185)
Supplement: S4 File — This excel file includes all the BIC scores used to conduct model comparisons during the extra analyses. (XLSX) [file pone.0261185.s004.xlsx]

## Sheet: Primates
Table S1
Region	Overall model	Model includes	BIC	dBIC
RBS	Social	GS	-188.387	0
		SC	-188.223	0.1635
		GS + SC	-184.676	3.711
	Ecological	DB	-195.242	0
		DB + HR	-193.548	1.6942
		DB + HV	-191.322	3.9198
		D + DB	-189.68	5.5617
		DB + HR + HV	-189.56	5.6814
		D	-188.238	7.0038
		D + DB + HR	-187.377	7.8652
		HR	-186.291	8.9513
		D + DB + HV	-185.866	9.3758
		D + HR	-185.347	9.8945
		HV	-184.383	10.8591
		D + HV	-183.846	11.3954
		D + DB + HV + HR	-183.436	11.8062
		HV + HR	-181.899	13.3427
		HR + HV + D	-180.933	14.3089
	Social & Ecological	SC + DB	-196.143	0
		GS + DB	-194.336	1.8066
		SC + DB + HR	-193.16	2.9833
		SC + DB + HV	-192.928	3.2146
		GS + SC + DB	-191.912	4.2306
		GS + DB + HR	-190.8	5.343
		SC + D + DB	-190.618	5.5249
		GS + DB + HV	-190.453	5.69
		SC + DB + HV + HR	-189.782	6.3608
		GS + SC + DB + HR	-188.743	7.3999
		GS + SC + DB + HV	-188.594	7.5486
		SC + D	-187.91	8.2333
		GS + D + DB	-187.861	8.2819
		SC + D + DB + HV	-187.69	8.4524
		SC + D + DB + HR	-187.112	9.0313
		GS + DB + HV + HR	-186.864	9.2787
		GS + D	-186.363	9.78
		GS + SC + D + DB	-186.199	9.9434
		GS + SC + DB + HV + HR	-185.391	10.7521
		SC + HR	-184.777	11.3661
		GS + HR	-184.318	11.8244
		GS + D + DB + HR	-184.19	11.9524
		SC + D + HR	-184.105	12.0383
		GS + D + DB + HV	-184.046	12.0972
		GS + HV	-183.971	12.1721
		SC + D + DB + HV + HR	-183.961	12.1814
		SC + HV	-183.831	12.3117
		SC + D + HV	-183.711	12.4319
		GS + SC + D	-183.57	12.5732
		GS + SC + D + DB + HV	-183.313	12.8297
		GS + SC + D + DB + HR	-182.819	13.3234
		GS + D + HR	-182.346	13.7965
		GS + D + HV	-181.97	14.1729
		GS + SC + HR	-180.718	15.4246
		SC + HV + HR	-180.365	15.7775
		GS + D + DB + HV + HR	-180.292	15.8508
		GS + SC + HV	-180.263	15.8796
		GS + HV + HR	-179.908	16.2348
		GS + SC + D + DB + HV + HR	-179.83	16.3132
		SC + D + HV + HR	-179.829	16.3136
		GS + SC + D + HR	-179.686	16.4571
		GS + SC + D + HV	-179.338	16.8044
		GS + D + HV + HR	-177.939	18.2039
		GS + SC + HV + HR	-176.302	19.8413
		GS + SC + D + HV + HR	-175.412	20.7308
	Life history	ML + WA	-193.742	0
		GL	-193.557	0.1845
		WA	-193.438	0.3042
		GL + ML	-193.189	0.5529
		GL + WA	-192.778	0.9641
		GL + ML + WA	-192.275	1.4663
		ML	-190.032	3.7102
		GL + FR	-189.422	4.3203
		GL + F	-189.382	4.3594
		ML + FR + WA	-189.344	4.3981
		ML + F + WA	-189.334	4.4074
		FR + WA	-189.039	4.703
		F + WA	-189.02	4.7221
		GL + ML + F	-188.924	4.8181
		GL + ML + FR	-188.844	4.8977
		GL + F + WA	-188.431	5.3106
		GL + FR + WA	-188.37	5.3717
		GL + ML + F + WA	-187.989	5.7526
		GL + ML + FR + WA	-187.88	5.8621
		ML + F	-187.138	6.6041
		F	-186.45	7.2914
		ML + FR	-185.933	7.8084
		FR	-185.189	8.5526
		GL + F + FR	-185.119	8.6226
		ML + F + FR + WA	-184.93	8.8117
		F + FR + WA	-184.62	9.1218
		GL + ML + F + FR	-184.529	9.2126
		GL + F + FR + WA	-184.046	9.6962
		GL + ML + F + FR + WA	-183.574	10.1678
		ML + F + FR	-182.746	10.9959
		F + FR	-182.223	11.5184
	Combined	DB + GL	-201.381	0
		DB + GL + ML	-200.703	0.6778
		SC + DB + GL	-200.62	0.7608
		DB + GL + WA	-200.578	0.8022
		DB + ML + WA	-200.451	0.9291
		DB + WA	-200.377	1.0038
		GS + DB + GL	-199.951	1.4296
		DB + GL + ML + WA	-199.784	1.5966
		GS + DB + GL + ML	-199.507	1.8735
		SC + DB + GL + ML	-199.346	2.0344
		SC + DB + GL + WA	-198.591	2.7897
		SC + DB + WA	-198.589	2.7915
		GS + DB + ML + WA	-198.379	3.0016
		GS + DB + GL + WA	-198.369	3.0113
		SC + DB + ML + WA	-198.105	3.2757
		GS + DB + WA	-198.062	3.3181
		GS + DB + GL + ML + WA	-197.79	3.5902
		SC + DB + GL + ML + WA	-197.328	4.0524
	All	GS + SC + D + DB + HV + HR + GL + ML + F + FR + WA	-178.056	0
Table S2
Region	Overall model	Model includes	BIC	dBIC
EQ	Social	GS	-19.2093	0
		SC	-18.1647	1.04466
		GS + SC	-14.8111	4.39826
	Ecological	DB	-27.1366	0
		DB + HV	-24.2725	2.86415
		D + DB	-24.265	2.87161
		D	-22.8822	4.25446
		DB + HR	-22.8067	4.3299
		D + DB + HV	-22.6105	4.52613
		D + DB + HR	-20.3591	6.77747
		DB + HR + HV	-19.9694	7.16718
		D + HV	-19.3665	7.77013
		D + HR	-19.317	7.81965
		D + DB + HV + HR	-18.7255	8.4111
		HV	-17.805	9.33162
		HR	-17.7925	9.34414
		HR + HV + D	-15.8829	11.2538
		HV + HR	-13.5876	13.549
	Social & Ecological	GS + DB	-23.9397	0
		SC + DB	-23.6684	0.27131
		SC + DB + HV	-21.3066	2.6331
		SC + D + DB	-21.2379	2.70176
		GS + DB + HV	-21.1746	2.76507
		SC + D + DB + HV	-20.8091	3.1306
		GS + D + DB	-20.5213	3.41837
		GS + DB + HR	-20.2539	3.68577
		GS + SC + DB	-19.6128	4.32692
		SC + DB + HR	-19.5327	4.40702
		SC + D	-19.2146	4.72504
		GS + D	-19.0319	4.90779
		GS + D + DB + HV	-19.0202	4.91953
		SC + D + DB + HR	-17.7822	6.15751
		GS + DB + HV + HR	-17.5398	6.39987
		SC + D + DB + HV + HR	-17.4926	6.44708
		GS + D + DB + HR	-17.3258	6.61385
		SC + DB + HV + HR	-17.2605	6.67922
		GS + SC + DB + HV	-17.0816	6.85811
		GS + SC + D + DB	-16.8191	7.12055
		GS + SC + D + DB + HV	-16.5188	7.42091
		GS + D + HR	-16.4128	7.52684
		SC + D + HR	-16.1256	7.81405
		SC + D + HV	-16.125	7.81469
		GS + HR	-15.9818	7.95793
		GS + SC + DB + HR	-15.8833	8.05638
		GS + D + DB + HV + HR	-15.8543	8.08539
		GS + D + HV	-15.5973	8.34236
		GS + HV	-15.0164	8.9233
		GS + SC + D	-14.843	9.09669
		SC + HR	-14.1236	9.81606
		SC + HV	-14.045	9.8947
		GS + SC + D + DB + HR	-13.4813	10.4584
		GS + SC + DB + HV + HR	-13.3617	10.578
		SC + D + HV + HR	-13.2042	10.7355
		GS + D + HV + HR	-13.0845	10.8552
		GS + SC + D + DB + HV + HR	-13.0739	10.8658
		GS + SC + D + HR	-12.1413	11.7983
		GS + HV + HR	-11.8647	12.0749
		GS + SC + D + HV	-11.7108	12.2289
		GS + SC + HR	-11.626	12.3137
		GS + SC + HV	-10.6023	13.3374
		SC + HV + HR	-10.0642	13.8754
		GS + SC + D + HV + HR	-9.05074	14.8889
		GS + SC + HV + HR	-7.4745	16.4652
	Life history	ML	-18.1287	0
		GL	-18.0165	0.11219
		WA	-17.9349	0.19379
		F	-17.7156	0.41309
		FR	-17.6393	0.48939
		GL + ML	-13.9888	4.13994
		F + WA	-13.9838	4.14487
		ML + WA	-13.955	4.17368
		GL + F	-13.9275	4.2012
		ML + F	-13.8744	4.2543
		ML + FR	-13.7917	4.33701
		GL + WA	-13.697	4.4317
		GL + FR	-13.6657	4.46299
		FR + WA	-13.6271	4.50162
		F + FR	-13.3007	4.82805
		ML + F + WA	-10.0675	8.06121
		GL + ML + F	-9.94444	8.18428
		GL + F + WA	-9.85315	8.27556
		ML + FR + WA	-9.71646	8.41225
		GL + ML + FR	-9.69193	8.43678
		GL + ML + WA	-9.6545	8.47421
		F + FR + WA	-9.59121	8.5375
		GL + F + FR	-9.51518	8.61353
		ML + F + FR	-9.48099	8.64773
		GL + FR + WA	-9.39514	8.73357
		GL + ML + F + WA	-5.85651	12.2722
		ML + F + FR + WA	-5.71044	12.4183
		GL + ML + F + FR	-5.55248	12.5762
		GL + F + FR + WA	-5.45717	12.6715
		GL + ML + FR + WA	-5.41705	12.7117
		GL + ML + F + FR + WA	-1.49188	16.6368
	Combined	DB + F	-23.2778	0
		DB + GL	-23.1743	0.10357
		DB + ML	-23.0349	0.24294
		DB + WA	-22.9535	0.32436
		DB + FR	-22.7564	0.5214
	All	GS + SC + D + DB + HV + HR + GL + ML + F + FR + WA	3.16886	0
Table S3
Region	Overall model	Model includes	BIC	dBIC
RNS	Social	GS	-60.5883	0
		SC	-59.1152	1.4731
		GS + SC	-56.6915	3.89682
	Ecological	D + HR	-65.456	0
		D	-65.2937	0.16235
		DB + HR	-64.0512	1.40482
		DB	-63.3966	2.0594
		D + DB + HR	-62.9344	2.52165
		D + DB	-62.7302	2.72581
		HR	-62.3693	3.0867
		HR + HV + D	-61.9968	3.45924
		D + HV	-61.3809	4.0751
		DB + HR + HV	-60.2759	5.18014
		D + DB + HV + HR	-59.6121	5.84389
		DB + HV	-59.4605	5.99558
		D + DB + HV	-58.8689	6.58712
		HV + HR	-58.424	7.03202
		HV	-58.3687	7.0873
	Social & Ecological	SC + D	-64.1511	0
		SC + D + HR	-63.1926	0.95852
		GS + D	-62.763	1.38806
		SC + D + DB	-61.8749	2.27616
		GS + D + HR	-61.852	2.29906
		SC + D + DB + HR	-60.9578	3.19331
		SC + DB	-60.8445	3.3066
		SC + D + HV	-60.8276	3.32347
		SC + DB + HR	-60.7818	3.36929
		GS + DB	-60.566	3.58507
		SC + D + HV + HR	-60.5562	3.59487
		GS + DB + HR	-60.2655	3.88559
		GS + SC + D	-60.2056	3.94548
		GS + D + DB	-59.7359	4.41516
		GS + SC + D + DB + HV + HR	-59.5374	4.61368
		GS + SC + D + HR	-59.5374	4.61368
		GS + HR	-59.1657	4.98539
		GS + D + HV	-59.1329	5.01818
		GS + D + DB + HR	-59.1224	5.0287
		SC + D + DB + HV	-58.6939	5.45724
		GS + D + HV + HR	-58.6519	5.49924
		SC + HR	-58.5959	5.55522
		SC + D + DB + HV + HR	-58.5144	5.63668
		GS + SC + D + DB	-58.2326	5.91854
		GS + SC + D + DB + HR	-58.1176	6.03347
		SC + DB + HV + HR	-57.1997	6.9514
		GS + SC + DB	-56.9771	7.17404
		SC + DB + HV	-56.9081	7.24302
		GS + SC + D + HV + HR	-56.8993	7.25175
		GS + SC + DB + HR	-56.8976	7.25351
		GS + SC + D + HV	-56.8775	7.27363
		GS + HV	-56.6375	7.51358
		GS + DB + HV	-56.6367	7.51444
		GS + DB + HV + HR	-56.6005	7.55055
		GS + D + DB + HV	-56.1347	8.01644
		GS + D + DB + HV + HR	-55.9829	8.16816
		GS + SC + HR	-55.2708	8.88034
		GS + HV + HR	-55.2524	8.89874
		SC + HV	-55.1981	8.95301
		GS + SC + D + DB + HV	-54.9963	9.15478
		SC + HV + HR	-54.6585	9.49258
		GS + SC + DB + HV + HR	-53.284	10.8671
		GS + SC + DB + HV	-53.0559	11.0952
		GS + SC + HV	-52.7407	11.4104
		GS + SC + HV + HR	-51.3569	12.7942
	Life history	F	-61.5535	0
		WA	-61.4113	0.1422
		GL	-61.3032	0.2503
		ML	-60.903	0.65057
		ML + F	-59.6025	1.95104
		ML + WA	-59.2818	2.27178
		GL + F	-58.8888	2.6647
		FR	-58.8411	2.71244
		GL + ML	-58.8292	2.72432
		F + WA	-58.4591	3.09447
		GL + WA	-58.0934	3.46018
		F + FR	-57.6023	3.95122
		GL + FR	-57.5622	3.99135
		FR + WA	-57.4922	4.06133
		ML + FR	-57.2245	4.32902
		GL + ML + F	-56.3429	5.21061
		ML + F + WA	-56.2358	5.31772
		ML + F + FR	-55.6755	5.878
		GL + ML + WA	-55.618	5.9355
		ML + FR + WA	-55.3326	6.22093
		GL + F + WA	-55.0671	6.48644
		GL + ML + FR	-54.9872	6.5663
		GL + F + FR	-54.9381	6.61542
		F + FR + WA	-54.5239	7.02968
		GL + FR + WA	-54.1901	7.36345
		GL + ML + F + WA	-52.5309	9.02266
		GL + ML + F + FR	-52.4138	9.1397
		ML + F + FR + WA	-52.3467	9.20681
		GL + ML + FR + WA	-51.6739	9.87964
		GL + F + FR + WA	-51.1217	10.4319
		GL + ML + F + FR + WA	-48.6222	12.9313
	Combined	D + GL	-70.7686	0
		D + WA	-70.3174	0.45119
		D + F	-69.0347	1.73395
		SC + D + GL	-68.6661	2.10254
		SC + D + WA	-68.6151	2.15347
		D + HR + GL	-68.543	2.22566
		D + HR + F	-67.3811	3.3875
		SC + D + F	-67.1416	3.62697
		D + HR + WA	-67.0782	3.69042
		D + ML + F	-65.9799	4.78871
		SC + D + ML + F	-64.0248	6.74383
		DB + HR + GL	-63.9906	6.77801
		D + HR + ML + F	-63.645	7.12356
		D + ML	-62.704	8.0646
		DB + HR + F	-62.1859	8.58268
		DB + HR + WA	-61.8143	8.95432
		D + HR + ML	-61.7599	9.0087
		SC + D + ML	-61.4471	9.32155
		DB + HR + ML	-60.533	10.2356
		DB + HR + ML + F	-58.5055	12.2631
	All	GS + SC + D + DB + HV + HR + GL + ML + F + FR + WA	-46.1528	0
Table S4
Region	Overall model	Model includes	BIC	dBIC
RCS	Social	GS	-63.5736	0
		SC	-61.0021	2.57152
		GS + SC	-59.9258	3.64789
	Ecological	D + HR	-72.6337	0
		DB + HR	-71.4244	1.20922
		D + DB + HR	-71.1477	1.486
		HR + HV + D	-70.0636	2.57007
		D + DB + HV + HR	-68.482	4.15164
		DB	-68.1477	4.486
		DB + HR + HV	-67.6428	4.99089
		D	-67.4863	5.14733
		D + DB	-66.1636	6.47006
		HR	-66.0678	6.56592
		D + HV	-64.6577	7.97595
		DB + HV	-64.2583	8.3754
		D + DB + HV	-63.3856	9.2481
		HV + HR	-62.19	10.4437
		HV	-59.4087	13.225
	Social & Ecological	SC + D + HR	-71.1101	0
		SC + D	-69.5365	1.57356
		GS + D + HR	-69.3947	1.71539
		SC + D + HV + HR	-69.325	1.78502
		SC + D + HV	-68.751	2.35905
		SC + D + DB + HR	-68.6155	2.49451
		GS + SC + D + HR	-67.8169	3.29317
		GS + D	-67.602	3.5081
		SC + DB + HR	-67.541	3.569
		GS + DB + HR	-67.5377	3.57236
		GS + D + HV + HR	-67.4106	3.69948
		GS + D + DB + HR	-67.3934	3.71663
		SC + D + DB	-66.7677	4.34239
		SC + D + DB + HV + HR	-66.5775	4.53258
		SC + D + DB + HV	-66.5773	4.53274
		GS + DB	-66.5348	4.57524
		GS + SC + D + HV + HR	-65.736	5.37401
		SC + DB	-65.7281	5.38194
		GS + SC + D	-65.6704	5.43964
		GS + SC + D + DB + HR	-65.6044	5.50569
		GS + SC + D + HV	-65.249	5.86109
		GS + D + DB + HV + HR	-65.0505	6.05956
		GS + D + DB	-64.9861	6.12398
		GS + D + HV	-64.4928	6.61722
		SC + DB + HV + HR	-63.7579	7.35215
		GS + DB + HV + HR	-63.7513	7.35879
		GS + SC + D + DB	-63.6866	7.42345
		GS + SC + DB + HR	-63.6492	7.46082
		GS + SC + D + DB + HV	-63.5702	7.53987
		GS + HR	-62.799	8.31109
		GS + DB + HV	-62.6559	8.45419
		GS + SC + DB	-62.6431	8.46696
		GS + SC + D + DB + HV + HR	-62.3883	8.72176
		SC + HR	-62.2468	8.86328
		GS + D + DB + HV	-62.143	8.96707
		SC + DB + HV	-61.8573	9.25277
		GS + SC + DB + HV + HR	-59.8728	11.2372
		GS + HV	-59.6911	11.4189
		GS + SC + HR	-59.2471	11.863
		GS + HV + HR	-58.9749	12.1351
		GS + SC + DB + HV	-58.7649	12.3451
		SC + HV + HR	-58.3712	12.7389
		SC + HV	-57.2081	13.9019
		GS + SC + HV	-56.067	15.043
		GS + SC + HV + HR	-55.49	15.62
	Life history	ML	-61.7109	0
		GL	-61.1686	0.54232
		WA	-60.9357	0.77524
		FR	-60.627	1.084
		F	-60.4524	1.25854
		GL + ML	-58.5197	3.19122
		ML + WA	-58.2017	3.50926
		ML + FR	-58.1474	3.56353
		GL + FR	-58.0418	3.6692
		ML + F	-58.017	3.69398
		GL + WA	-57.5487	4.16222
		GL + F	-57.4447	4.26623
		FR + WA	-57.4234	4.28754
		F + WA	-57.0473	4.66363
		F + FR	-56.9027	4.80829
		GL + ML + FR	-54.9356	6.77534
		GL + ML + WA	-54.6638	7.04713
		GL + ML + F	-54.6369	7.07402
		ML + FR + WA	-54.4496	7.26134
		ML + F + WA	-54.3115	7.39941
		ML + F + FR	-54.2729	7.43802
		GL + F + FR	-54.1888	7.52215
		GL + FR + WA	-54.1628	7.5481
		GL + F + WA	-53.6594	8.05159
		F + FR + WA	-53.6591	8.05185
		GL + ML + F + FR	-51.1361	10.5748
		GL + ML + FR + WA	-51.0466	10.6644
		GL + ML + F + WA	-50.7746	10.9364
		ML + F + FR + WA	-50.6473	11.0636
		GL + F + FR + WA	-50.3845	11.3265
		GL + ML + F + FR + WA	-47.2711	14.4399
	Combined	D + HR + F	-73.0472	0
		D + HR + WA	-72.4981	0.54914
		D + HR + FR	-71.9209	1.12632
		SC + D + HR + F	-71.8585	1.18867
		SC + D + HR + WA	-71.4522	1.59499
		D + DB + HR + WA	-70.7792	2.26807
		D + DB + HR + F	-70.7771	2.27009
		D + HR + GL	-70.5144	2.53281
		D + DB + HR + FR	-69.7387	3.30853
		SC + D + HR + FR	-69.5182	3.52902
		D + DB + HR + GL	-69.4603	3.5869
		SC + D + HR + GL	-68.851	4.19619
		D + HR + ML	-68.7455	4.30173
		DB + HR + GL	-68.2319	4.81529
		DB + HR + FR	-67.6425	5.40467
		DB + HR + ML	-67.5806	5.46662
		DB + HR + WA	-67.5669	5.4803
		DB + HR + F	-67.5388	5.50844
		D + DB + HR + ML	-67.2837	5.76349
		SC + D + HR + ML	-67.2375	5.80976
	All	GS + SC + D + DB + HV + HR + GL + ML + F + FR + WA	-48.8932	0

## Sheet: Carnivores
Table S5
Region	Overall model	Model includes	BIC	dBIC
RBS	Social	GS	-141.76	0
		SC	-141.043	0.7166
		GS + SC	-138.057	3.7027
	Ecological	HV	-143.262	0
		DB	-143.164	0.0986
		HR	-141.136	2.1269
		DB + HV	-140.499	2.7631
		HV + HR	-139.425	3.8375
		DB + HR	-138.748	4.5146
		D	-138.632	4.6303
		DB + HR + HV	-136.355	6.9074
		D + HV	-136.348	6.9146
		D + DB	-136.329	6.9337
		D + HR	-134.271	8.9917
		D + DB + HV	-133.79	9.4722
		HR + HV + D	-132.551	10.711
		D + DB + HR	-131.939	11.323
		D + DB + HV + HR	-129.881	13.3809
	Social & Ecological	GS + HV	-139.456	0
		GS + DB	-139.099	0.3571
		SC + HV	-138.859	0.5973
		SC + DB	-138.721	0.7347
		GS + HR	-137.359	2.0967
		SC + HR	-136.718	2.7378
		GS + DB + HV	-136.386	3.0701
		SC + DB + HV	-136.057	3.3994
		GS + SC + HV	-135.675	3.7807
		GS + SC + DB	-135.409	4.0468
		GS + HV + HR	-135.393	4.0629
		SC + HV + HR	-134.982	4.4735
		GS + DB + HR	-134.659	4.7975
		GS + D	-134.628	4.8282
		SC + DB + HR	-134.306	5.1503
		SC + D	-134.19	5.2656
		GS + SC + HR	-133.702	5.7535
		GS + SC + DB + HV	-132.626	6.8303
		GS + D + HV	-132.304	7.1524
		GS + DB + HV + HR	-132.139	7.3168
		GS + D + DB	-132.12	7.3358
		SC + DB + HV + HR	-131.926	7.5299
		SC + D + HV	-131.906	7.55
		SC + D + DB	-131.901	7.5546
		GS + SC + HV + HR	-131.721	7.735
		GS + SC + D	-130.986	8.4697
		GS + SC + DB + HR	-130.984	8.4715
		GS + D + HR	-130.216	9.2401
		SC + D + HR	-129.829	9.6273
		GS + D + DB + HV	-129.567	9.8887
		SC + D + DB + HV	-129.361	10.0953
		GS + SC + D + HV	-128.582	10.8745
		GS + SC + D + DB	-128.492	10.9641
		GS + SC + DB + HV + HR	-128.455	11.0011
		GS + D + HV + HR	-128.356	11.1001
		SC + D + HV + HR	-128.126	11.3302
		GS + D + DB + HR	-127.701	11.7554
		SC + D + DB + HR	-127.526	11.9302
		GS + SC + D + HR	-126.618	12.8384
		GS + SC + D + DB + HV	-125.865	13.591
		GS + D + DB + HV + HR	-125.559	13.8969
		SC + D + DB + HV + HR	-125.505	13.9511
		GS + SC + D + HV + HR	-124.764	14.6924
		GS + SC + D + DB + HR	-124.108	15.3478
		GS + SC + D + DB + HV + HR	-121.97	17.4858
	Life history	F	-144.661	0
		ML	-143.482	1.179
		FR	-142.772	1.8892
		F + WA	-142.706	1.9555
		GL	-141.582	3.079
		WA	-141.324	3.3368
		ML + F	-141.111	3.5503
		F + FR	-140.508	4.153
		ML + WA	-140.278	4.3828
		GL + F	-140.231	4.4307
		FR + WA	-140.083	4.5779
		ML + F + WA	-140.009	4.652
		F + FR + WA	-139.617	5.0442
		ML + FR	-139.56	5.1009
		GL + ML	-139.081	5.5805
		GL + F + WA	-138.454	6.2071
		GL + FR	-138.405	6.2565
		GL + WA	-138.232	6.4291
		ML + FR + WA	-137.448	7.2134
		GL + ML + F	-136.8	7.861
		ML + F + FR	-136.717	7.9441
		GL + ML + WA	-136.331	8.3303
		GL + FR + WA	-136.257	8.4038
		ML + F + FR + WA	-136.235	8.4266
		GL + F + FR	-136.127	8.5345
		GL + ML + F + WA	-135.597	9.0638
		GL + F + FR + WA	-135.249	9.4126
		GL + ML + FR	-135.118	9.5436
		GL + ML + FR + WA	-133.281	11.3803
		GL + ML + F + FR	-132.439	12.2225
		GL + ML + F + FR + WA	-131.803	12.8579
	Combined	DB + F	-143.601	0
		HV + F	-142.234	1.3676
		DB + F + WA	-141.733	1.8683
		DB + ML	-141.564	2.0376
		GS + F	-141.182	2.4195
		HV + ML	-140.779	2.8224
		GS + F + WA	-140.608	2.9936
		DB + FR	-140.251	3.3498
		HV + FR	-140.158	3.4429
		HV + F + WA	-139.778	3.8234
		GS + ML	-139.452	4.1491
		GS + FR	-138.782	4.8191
	All	GS + SC + D + DB + HV + HR + GL + ML + F + FR + WA	-109.204	0
Table S6
Region	Overall model	Model includes	BIC	dBIC
EQ	Social	GS	6.95344	0
		SC	7.00574	0.052298
		GS + SC	10.7271	3.7737
	Ecological	HV	4.70378	0
		DB	6.11202	1.40823
		HR	7.0003	2.29651
		DB + HV	8.46266	3.75888
		HV + HR	9.04287	4.33909
		DB + HR	10.4083	5.70449
		D	11.19	6.48617
		DB + HR + HV	12.8827	8.17891
		D + HV	13.1951	8.49137
		D + DB	14.526	9.82222
		D + HR	15.5704	10.8666
		D + DB + HV	16.6492	11.9454
		HR + HV + D	17.4874	12.7836
		D + DB + HR	18.8631	14.1593
		D + DB + HV + HR	21.0003	16.2965
	Social & Ecological	GS + HV	9.07239	0
		SC + HV	9.11386	0.041466
		SC + DB	10.4397	1.36732
		GS + DB	10.5386	1.46623
		GS + HR	11.3227	2.25032
		SC + HR	11.4189	2.34646
		SC + DB + HV	12.8135	3.74113
		GS + DB + HV	12.889	3.8166
		GS + SC + HV	12.9536	3.8812
		SC + HV + HR	13.424	4.35161
		GS + HV + HR	13.4405	4.36812
		GS + SC + DB	14.3283	5.25586
		SC + DB + HR	14.775	5.7026
		GS + DB + HR	14.8139	5.7415
		GS + SC + HR	15.1276	6.05526
		SC + D	15.5619	6.48947
		GS + D	15.5796	6.50721
		GS + SC + DB + HV	16.7785	7.70616
		SC + DB + HV + HR	17.2145	8.14214
		GS + SC + HV + HR	17.2934	8.22103
		GS + DB + HV + HR	17.3145	8.24209
		GS + D + HV	17.584	8.51159
		SC + D + HV	17.587	8.51458
		GS + SC + DB + HR	18.652	9.57958
		SC + D + DB	18.8331	9.76068
		GS + D + DB	18.9585	9.88616
		GS + SC + D	19.3401	10.2677
		GS + D + HR	19.9393	10.8669
		SC + D + HR	19.9612	10.8888
		SC + D + DB + HV	20.99	11.9176
		GS + D + DB + HV	21.0791	12.0067
		GS + SC + DB + HV + HR	21.1894	12.117
		GS + SC + D + HV	21.4566	12.3842
		SC + D + HV + HR	21.8462	12.7738
		GS + D + HV + HR	21.8999	12.8275
		GS + SC + D + DB	22.7412	13.6688
		SC + D + DB + HR	23.2027	14.1303
		GS + D + DB + HR	23.2836	14.2112
		GS + SC + D + HR	23.7338	14.6614
		GS + SC + D + DB + HV	24.9703	15.8979
		SC + D + DB + HV + HR	25.3084	16.236
		GS + D + DB + HV + HR	25.438	16.3656
		GS + SC + D + HV + HR	25.7377	16.6653
		GS + SC + D + DB + HR	27.1054	18.033
		GS + SC + D + DB + HV + HR	29.303	20.2306
	Life history	F + WA	4.20457	0
		WA	4.48878	0.284214
		F	6.16166	1.95709
		ML	6.76185	2.55728
		GL	6.80817	2.6036
		FR	7.02341	2.81884
		ML + WA	7.05226	2.84769
		FR + WA	7.46951	3.26494
		ML + F + WA	8.06545	3.86088
		F + FR + WA	8.39361	4.18904
		GL + F + WA	8.55107	4.3465
		GL + WA	8.77494	4.57037
		GL + F	9.32764	5.12307
		F + FR	10.3964	6.19181
		GL + ML	10.5555	6.35092
		ML + F	10.5974	6.39279
		ML + FR + WA	10.9623	6.75774
		GL + FR	11.0819	6.87732
		ML + FR	11.1703	6.96574
		GL + ML + WA	11.4944	7.28981
		GL + FR + WA	11.8995	7.69494
		GL + ML + F + WA	12.2914	8.08686
		ML + F + FR + WA	12.4397	8.23515
		GL + F + FR + WA	12.6879	8.48337
		GL + ML + F	13.6178	9.41325
		GL + F + FR	13.7365	9.53196
		ML + F + FR	14.7555	10.5509
		GL + ML + FR	14.9957	10.7912
		GL + ML + FR + WA	15.3981	11.1935
		GL + ML + F + FR + WA	16.644	12.4394
		GL + ML + F + FR	17.9394	13.7348
	Combined	HV + WA	7.17726	0
		DB + F + WA	7.20071	0.023442
		HV + F + WA	7.46671	0.289452
		DB + WA	8.12168	0.944414
		HV + F	8.30443	1.12717
		DB + WA	9.42959	2.25232
	All	GS + SC + D + DB + HV + HR + GL + ML + F + FR + WA	41.2409	0
Table S7
Region	Overall model	Model includes	BIC	dBIC
RNS	Social	SC	-43.7983	0
		GS	-43.7719	0.0264
		GS + SC	-40.1633	3.63503
	Ecological	HV	-44.956	0
		DB	-44.075	0.88097
		HR	-43.9546	1.00136
		HV + HR	-42.0466	2.90938
		DB + HV	-41.3454	3.6106
		D	-41.0271	3.92884
		DB + HR	-40.3666	4.58935
		D + HV	-38.6269	6.32913
		DB + HR + HV	-38.2674	6.68856
		D + DB	-38.2659	6.69007
		D + HR	-37.6291	7.32685
		HR + HV + D	-36.4861	8.46986
		D + DB + HV	-35.7485	9.20752
		D + DB + HR	-34.7035	10.2524
		D + DB + HV + HR	-33.2051	11.7509
	Social & Ecological	SC + HV	-41.1898	0
		GS + HV	-41.172	0.01781
		SC + DB	-40.3341	0.85564
		GS + DB	-40.2909	0.89889
		SC + HR	-40.2622	0.9276
		GS + HR	-40.1726	1.01717
		SC + HV + HR	-38.4053	2.78441
		GS + HV + HR	-38.3149	2.87482
		SC + DB + HV	-37.5868	3.60295
		GS + DB + HV	-37.5622	3.62758
		GS + SC + HV	-37.4635	3.72621
		SC + D	-37.2692	3.92051
		GS + D	-37.2502	3.93958
		SC + DB + HR	-36.6683	4.52146
		GS + SC + DB	-36.6545	4.53525
		GS + SC + HR	-36.6259	4.56385
		GS + DB + HR	-36.5869	4.60286
		SC + D + HV	-34.8524	6.3374
		GS + D + HV	-34.8469	6.34289
		GS + SC + HV + HR	-34.6488	6.54095
		SC + DB + HV + HR	-34.6247	6.56504
		GS + DB + HV + HR	-34.5363	6.65347
		SC + D + DB	-34.5176	6.67216
		GS + D + DB	-34.4839	6.70587
		SC + D + HR	-33.9533	7.2365
		GS + D + HR	-33.8461	7.34363
		GS + SC + DB + HV	-33.8426	7.34716
		GS + SC + D	-33.6641	7.52568
		GS + SC + DB + HR	-32.9962	8.19355
		SC + D + HV + HR	-32.8589	8.33086
		GS + D + HV + HR	-32.7425	8.44728
		SC + D + DB + HV	-31.9786	9.21111
		GS + D + DB + HV	-31.9654	9.22441
		GS + SC + D + HV	-31.1483	10.0414
		SC + D + DB + HR	-31.0186	10.1711
		GS + D + DB + HR	-30.9211	10.2687
		GS + SC + D + DB	-30.8871	10.3027
		GS + SC + DB + HV + HR	-30.8668	10.3229
		GS + SC + D + HR	-30.3751	10.8147
		SC + D + DB + HV + HR	-29.5651	11.6246
		GS + D + DB + HV + HR	-29.4595	11.7303
		GS + SC + D + HV + HR	-29.1369	12.0529
		GS + SC + D + DB + HV	-28.2601	12.9296
		GS + SC + D + DB + HR	-27.4084	13.7813
		GS + SC + D + DB + HV + HR	-25.8349	15.3548
	Life history	F + WA	-50.7752	0
		F + FR + WA	-49.3707	1.40445
		F + FR	-49.331	1.44415
		F	-49.1708	1.60438
		ML + F + WA	-47.5553	3.21989
		GL + F + WA	-47.2509	3.52427
		GL + F + FR + WA	-46.4842	4.29094
		GL + F	-45.8067	4.9685
		ML + F + FR + WA	-45.7689	5.0063
		GL + F + FR	-45.7267	5.04846
		ML + F	-45.5716	5.20361
		ML + F + FR	-45.5471	5.22808
		ML	-45.1723	5.60288
		GL + ML + F + WA	-44.3951	6.38009
		WA	-44.1285	6.64669
		GL	-43.8369	6.93824
		FR	-43.7694	7.00572
		GL + ML + F + FR + WA	-43.216	7.55914
		ML + WA	-42.6431	8.13205
		ML + FR	-42.2842	8.49099
		GL + ML + F	-42.0961	8.6791
		GL + ML + F + FR	-41.9479	8.82732
		GL + ML	-41.5177	9.25752
		GL + WA	-40.6766	10.0986
		FR + WA	-40.554	10.2212
		GL + FR	-40.116	10.6591
		ML + FR + WA	-39.0757	11.6994
		GL + ML + WA	-38.8635	11.9117
		GL + ML + FR	-38.5005	12.2747
		GL + FR + WA	-36.9083	13.8668
		GL + ML + FR + WA	-35.2972	15.4779
	Combined	HR + F + FR + WA	-48.438	0
		SC + F + WA	-47.5843	0.85369
		HR + F + WA	-47.4975	0.94049
		HV + F + WA	-47.4663	0.97172
		GS + F + WA	-47.3026	1.13541
		SC + F + FR + WA	-47.213	1.22496
		DB + F + WA	-47.0248	1.41317
		DB + F + FR	-46.7561	1.68188
		GS + F + FR + WA	-46.5069	1.93108
		HV + F	-46.3745	2.0635
		DB + F + FR + WA	-46.3219	2.11607
		HV + F + FR + WA	-46.096	2.34195
		SC + F + FR	-45.9299	2.50807
		HV + F + FR	-45.9067	2.5313
		DB + F	-45.7543	2.68367
		HR + F + FR	-45.7409	2.69709
		GS + F + FR	-45.5496	2.88843
		GS + F	-45.3997	3.03832
		SC + F	-45.3985	3.03947
		HR + F	-44.5068	3.93123
	All	GS + SC + D + DB + HV + HR + GL + ML + F + FR + WA	-24.1844	0
Table S8
Region	Overall model	Model includes	BIC	dBIC
RCS	Social	SC	-24.4592	0
		GS	-24.3109	0.14834
		GS + SC	-21.1637	3.29555
	Ecological	HV	-19.9291	0
		HR	-19.2987	0.63035
		DB	-19.2543	0.67479
		DB + HV	-16.298	3.63102
		HV + HR	-16.2955	3.63352
		D	-15.9048	4.02422
		DB + HR	-15.6746	4.25443
		D + HV	-13.2228	6.70626
		DB + HR + HV	-12.6623	7.26678
		D + HR	-12.3453	7.58375
		D + DB	-12.2724	7.65662
		D + DB + HV	-9.5901	10.339
		HR + HV + D	-9.58819	10.3409
		D + DB + HR	-8.70828	11.2208
		D + DB + HV + HR	-5.95724	13.9718
	Social & Ecological	GS + HV	-21.5154	0
		SC + HV	-21.331	0.18444
		SC + DB	-20.9132	0.60221
		SC + HR	-20.8226	0.69279
		GS + DB	-20.7975	0.71795
		GS + HR	-20.6856	0.82986
		GS + SC + HV	-18.1927	3.32274
		GS + DB + HV	-18.0308	3.48463
		SC + D	-17.981	3.53446
		GS + HV + HR	-17.9233	3.59211
		SC + DB + HV	-17.7989	3.71657
		SC + HV + HR	-17.7754	3.74004
		GS + SC + DB	-17.6471	3.86835
		GS + SC + HR	-17.5265	3.98897
		GS + D	-17.3548	4.16063
		SC + DB + HR	-17.2783	4.23716
		GS + DB + HR	-17.2063	4.30919
		SC + D + HV	-15.239	6.27645
		GS + D + HV	-14.8786	6.63689
		GS + SC + DB + HV	-14.7023	6.81315
		GS + SC + HV + HR	-14.623	6.89246
		GS + SC + D	-14.4953	7.0201
		GS + DB + HV + HR	-14.4053	7.11019
		SC + D + DB	-14.3706	7.14485
		SC + D + HR	-14.3453	7.17012
		SC + DB + HV + HR	-14.2034	7.31201
		GS + SC + DB + HR	-14.0239	7.4915
		GS + D + DB	-13.7695	7.74592
		GS + D + HR	-13.7543	7.7611
		GS + SC + D + HV	-11.847	9.66839
		SC + D + HV + HR	-11.6879	9.82753
		SC + D + DB + HV	-11.6289	9.88656
		GS + D + DB + HV	-11.2973	10.2181
		GS + D + HV + HR	-11.2754	10.2401
		GS + SC + DB + HV + HR	-11.0904	10.4251
		GS + SC + D + DB	-10.8987	10.6168
		GS + SC + D + HR	-10.8641	10.6513
		SC + D + DB + HR	-10.7382	10.7772
		GS + D + DB + HR	-10.1872	11.3282
		GS + SC + D + HV + HR	-8.28002	13.2354
		GS + SC + D + DB + HV	-8.25502	13.2604
		SC + D + DB + HV + HR	-8.06372	13.4517
		GS + D + DB + HV + HR	-7.68091	13.8345
		GS + SC + D + DB + HR	-7.27486	14.2406
		GS + SC + D + DB + HV + HR	-4.67056	16.8449
	Life history	F	-19.846	0
		ML	-19.6393	0.20673
		WA	-19.3453	0.50074
		GL	-19.2771	0.5689
		FR	-19.2607	0.58526
		GL + F	-16.9453	2.90071
		GL + ML	-16.8071	3.03885
		F + FR	-16.7056	3.14038
		ML + FR	-16.4514	3.39464
		F + WA	-16.3546	3.49137
		ML + F	-16.21	3.63598
		ML + WA	-16.0337	3.81231
		GL + WA	-16.0003	3.84574
		GL + FR	-15.7702	4.07582
		FR + WA	-15.7374	4.10857
		GL + ML + F	-13.5683	6.2777
		GL + F + FR	-13.3607	6.48532
		ML + F + FR	-13.3098	6.53618
		GL + F + WA	-13.3081	6.53792
		GL + ML + FR	-13.234	6.61199
		GL + ML + WA	-13.2172	6.62883
		F + FR + WA	-13.0861	6.7599
		ML + FR + WA	-12.8176	7.02844
		ML + F + WA	-12.7433	7.10264
		GL + FR + WA	-12.391	7.45501
		GL + ML + F + FR	-10.1204	9.72558
		GL + ML + F + WA	-9.93174	9.91425
		GL + F + FR + WA	-9.72524	10.1207
		ML + F + FR + WA	-9.71308	10.1329
		GL + ML + FR + WA	-9.66844	10.1775
		GL + ML + F + FR + WA	-6.48285	13.3631
	Combined	GS + ML	-21.332	0
		SC + ML	-21.0738	0.25829
		SC + FR	-20.8499	0.48217
		SC + WA	-20.8379	0.49418
		SC + F	-20.8374	0.49463
		SC + GL	-20.8228	0.50919
		GS + WA	-20.8117	0.52039
		GS + FR	-20.749	0.583
		GS + GL	-20.689	0.64301
		GS + F	-20.6882	0.64386
	All	GS + SC + D + DB + HV + HR + GL + ML + F + FR + WA	11.8967	0
