# Supplementary material for: Why big brains? A comparison of models for both primate and carnivore brain size evolution
Source: PLoS One. 2021 Dec 21;16(12):e0261185. doi: 10.1371/journal.pone.0261185 (PMC8691615; doi:10.1371/journal.pone.0261185)
Supplement: S5 File — This excel file includes all the data used within the statistical analyses. (XLSX) [file pone.0261185.s005.xlsx]

## Sheet: Primate data
Species name	Endocranial volume (mL)	Endocranial volume (converted to mm3)	Log ECV	Mass (g)	Log mass	Relative brain size (RBS)	Encephalization quotient (EQ)	Log neocortex	Neocortex volume (mm3)	Neocortex rest of brain (ROB)	Log neocortex ROB	Relative neocortex size (RNS)	Log cerebellum	Cerebellum volume (mm3)	Cerebellum rest of brain (ROB)	Log cerebellum ROB	Relative cerebellum size (RCS)	Group size (1-103.82)	Log group size	Social cohesion (1-4)	Diet (foli, frug, omni)	Dietary breadth (1-6)	Habitat variability (1-6)	Home range (HA)	Log home range	Gestation length (days)	Log gestation length	Maximum longevity (years)	Log maximum longevity	Fertility (offspring per year)	Log fertility	Age at first reproduction (years)	Log age at first reproduction	Weaning age (days)	Log weaning age
Alouatta_caraya_ATELIDAE_PRIMATES	49.23	49230	1.69	4240	3.62737	0.036296	0.85											6.7	0.826075	4	Foli	2	2	2.2	0.342423	187	2.27184	32.4	1.51055	1.1	0.0413927	3.71	0.569374	325	2.51188
Alouatta_palliata_ATELIDAE_PRIMATES	48.92	48920	1.69	5350	3.72835	-0.0304055	0.7	4.45576	28560	20360	4.30878	-0.0225428						15.5	1.19033	4	Foli	2	1	31.1	1.49276	186	2.26951	24	1.38021	0.6	-0.221849	4	0.60206	365	2.56229
Alouatta_seniculus_ATELIDAE_PRIMATES	55.29	55290	1.74	5210	3.71684	0.0272007	0.81	4.50051	31660	23630	4.37346	0.0301843	3.66898	4666.33	50623.7	4.70435	-0.201351	7	0.845098	4	Foli	2	2	22	1.34242	191	2.28103	25	1.39794	0.72	-0.142668	5.17	0.713491	380	2.57978
Aotus_azarae_AOTIDAE_PRIMATES	20.14	20140	1.3	1250	3.09691	-0.00334299	0.92											3.07143	0.48734	2	Frug	6	3	7	0.845098	126.5	2.10209	21.2	1.32634	0.99	-0.00436481	5	0.69897	229.7	2.36116
Aotus_trivirgatus_AOTIDAE_PRIMATES	16.07	16070	1.21	988.9	2.99515	-0.026133	0.88	3.92737	8460	7610	3.88138	-0.0432192	3.2491	1774.6	14295.4	4.1552	-0.0686353	3.5	0.544068	2	Frug	6	1	10	1	133	2.12385	30.1	1.47857	1.33	0.123852	4	0.60206	76	1.88081
Ateles_geoffroyi_ATELIDAE_PRIMATES	103.46	103460	2.01	7700	3.88649	0.185147	1.1	4.77719	59868	43592	4.63941	0.18939	4.09475	12438	91022	4.95915	0.0945215	28	1.44716	4	Frug	5	1	168	2.22531	228	2.35793	47.1	1.67302	0.49	-0.309804	7	0.845098	790	2.89763
Ateles_paniscus_ATELIDAE_PRIMATES	107.57	107570	2.03	8070	3.90687	0.191684	1.1						4.01564	10366.7	97203.3	4.98768	-0.000196891	25.5	1.40654	4	Frug	5	1	255	2.40654	228	2.35793	46	1.66276	0.25	-0.60206	5	0.69897	1094	3.03902
Cacajao_calvus_PITHECIIDAE_PRIMATES	70.75	70750	1.85	2880	3.45939	0.307241	1.66											41.9	1.62221	4	Frug	4	1	525	2.72016	180	2.25527	35.8	1.55388	0.48	-0.318759	3.58	0.553883	638	2.80482
Callicebus_moloch_PITHECIIDAE_PRIMATES	15.4	15400	1.19	988	2.99476	-0.0458719	0.85	3.90398	8016.5	7383.5	3.86826	-0.066331	3.10958	1287	14113	4.14962	-0.207854	3.4	0.531479	2	Frug	3	1	9.25	0.966142	164	2.21484	26.2	1.4183	1.01	0.00432137	3	0.477121	106.53	2.02747
Callimico_goeldii_CALLITRICHIDAE_PRIMATES	11.24	11240	1.05	396.9	2.59868	0.0757324	1.28	3.81131	6476	4764	3.67797	0.115257	3.09342	1240	10000	4	0.079262	6.5	0.812913	2	Omni	3	1	100	2	148.5	2.17173	22.2	1.34635	1.17	0.0681859	1.49	0.173186	67	1.82607
Callithrix_jacchus_CALLITRICHIDAE_PRIMATES	7.49	7490	0.87	320	2.50515	-0.0424912	1.02	3.64058	4371	3119	3.49402	0.00929748	2.8791	757	6733	3.82821	-0.0634475	7.9	0.897627	2	Omni	4	2	4.6	0.666518	144	2.15836	22.8	1.35793	4.04	0.606381	1.67	0.222716	77	1.88649
Cebuella_pygmaea_CALLITRICHIDAE_PRIMATES	4.19	4190	0.62	116	2.06446	-0.00141833	1.28	3.40398	2535	1655	3.2188	0.0778555	2.67025	468	3722	3.57078	0.0651381	5.6	0.748188	2	Omni	3	1	0.5	-0.29243	142	2.15229	18.6	1.26951	4.2	0.623249	1.9	0.278754	91	1.95904
Cebus_albifrons_CEBIDAE_PRIMATES	66	66000	1.82	2013	3.30384	0.379979	2.06	4.66679	46429	19571	4.29161	0.482444	3.89603	7871	58129	4.76439	0.341931	21.1	1.32428	4	Omni	6	2	207.5	2.31702	158	2.19866	44	1.64345	1.005	0.00216606	4.01	0.603144	270.32	2.43188
Sapajus_apella_CEBIDAE_PRIMATES	64.14	64140	1.81	2539	3.40466	0.303389	1.66	4.65321	45000	19140	4.28194	0.399054	3.81023	6460	57680	4.76103	0.178937	12.1	1.08279	4	Omni	6	2	161.6	2.20844	152	2.18184	46	1.66276	0.62	-0.207608	6.67	0.824126	265	2.42325
Cebus_capucinus_CEBIDAE_PRIMATES	69.22	69220	1.84	2437	3.38686	0.345151	1.85											16.4	1.21484	4	Omni	6	2	147	2.16732	161	2.20683	54	1.73239	0.44	-0.356547	6	0.778151	517	2.71349
Cebus_olivaceus_CEBIDAE_PRIMATES	70.09	70090	1.85	2202	3.34282	0.384238	2.03											21	1.32222	4	Omni	6	1	274	2.43775	160	2.20412	47	1.6721	0.46	-0.337242	6	0.778151	547	2.73799
Cercocebus_atys_CERCOPITHECIDAE_PRIMATES	86.8	86800	1.94	6200	3.79239	0.177298	1.1	4.88133	76090	10710	4.02979	0.358683	3.9425	8760	78040	4.89232	0.0143262	50	1.69897	4	Frug	3	3	500	2.69897	167	2.22272	32.5	1.51188	0.92	-0.0362122	4.71	0.673021	126	2.10037
Cercopithecus_ascanius_CERCOPITHECIDAE_PRIMATES	56.68	56680	1.75	2901	3.46255	0.205157	1.32	4.65481	45166	11514	4.06123	0.36057	3.76552	5828	50852	4.70631	0.0899015	26.3	1.41996	3	Frug	5	1	34	1.53148	172	2.23553	31.2	1.49415	0.23	-0.638272	5	0.69897	183	2.26245
Cercopithecus_campbelli_CERCOPITHECIDAE_PRIMATES	54.06	54060	1.73	2365	3.37383	0.243753	1.48											14.75	1.16879	3	Frug	5	4	59.5	1.77452	180	2.25527	29.3	1.46687	1	0	3.5	0.544068	365	2.56229
Cercopithecus_diana_CERCOPITHECIDAE_PRIMATES	57.29	57290	1.76	3900	3.59106	0.130273	1.05											22.4	1.35025	3	Frug	4	1	50	1.69897	150	2.17609	35.1	1.54531	1	0	5.37	0.729974	365	2.56229
Cercopithecus_mitis_CERCOPITHECIDAE_PRIMATES	65.62	65620	1.82	3930	3.59439	0.188075	1.2	4.69839	49933	15687	4.19554	0.312849	3.82982	6758	58862	4.76984	0.0532473	21.3	1.32838	4	Frug	4	2	48.5	1.68574	176	2.24551	30	1.47712	0.26	-0.585027	316	2.49969	316	2.49969
Cercopithecus_neglectus_CERCOPITHECIDAE_PRIMATES	60.9	60900	1.78	3550	3.55023	0.177245	1.21											10.32	1.01368	3	Frug	5	2	7.5	0.875061	168	2.22531	30.8	1.48855	0.44	-0.356547	5	0.69897	365	2.56229
Cheirogaleus_major_CHEIROGALEIDAE_PRIMATES	5.65	5650	0.75	400	2.60206	-0.226499	0.64	3.46805	2938	2712	3.43329	-0.230338	2.97635	947	4703	3.67237	-0.0403969	5.5	0.740363	1	Omni	4	1	4.4	0.643453	70.76	1.84979	15	1.17609	2.26	0.354108	1	0	47.16	1.67357
Cheirogaleus_medius_CHEIROGALEIDAE_PRIMATES	2.54	2540	0.41	139.5	2.14457	-0.264334	0.67	3.04941	1120.5	1419.5	3.15214	-0.332188	2.64048	437	2103	3.32284	-0.0259709	2	0.30103	1	Omni	4	1	4	0.60206	62	1.79239	23.2	1.36549	2.5	0.39794	2	0.30103	45	1.65321
Colobus_guereza_CERCOPITHECIDAE_PRIMATES	72	72000	1.86	7506	3.87541	0.0424662	0.78											9.33846	0.970275	4	Foli	2	2	16	1.20412	158	2.19866	35.2	1.54654	0.58	-0.236572	4.75	0.676694	334	2.52375
Colobus_polykomos_CERCOPITHECIDAE_PRIMATES	70.98	70980	1.85	6709	3.82666	0.0646656	0.84											13.6	1.13354	4	Foli	2	3	50.5	1.70329	170	2.23045	33.9	1.5302	0.55	-0.259637	5.5	0.740363	365	2.56229
Daubentonia_madagascariensis_DAUBENTONIIDAE_PRIMATES	44.7	44700	1.65	2594.8	3.4141	0.137153	1.14	4.36358	23098.5	21601.5	4.33448	0.102888	3.8103	6461	38239	4.58251	0.171775	1.8	0.255273	1	Omni	3	3	103	2.01263	167	2.22272	24.3	1.38561	1.01	0.00432137	2.96	0.471292	197.7	2.29601
Erythrocebus_patas_CERCOPITHECIDAE_PRIMATES	87.57	87570	1.94	6500	3.81291	0.163744	1.07	4.88729	77141	10429	4.01824	0.35043	3.92007	8319	79251	4.899	-0.0238201	26.5	1.42325	3	Omni	3	5	3200	3.50515	167	2.22272	28.3	1.45179	0.94	-0.0268721	3.04	0.482874	228	2.35793
Eulemur_fulvus_LEMURIDAE_PRIMATES	24.66	24660	1.39	1781.6	3.25081	-0.0149926	0.85	4.08661	12207	12453	4.09527	-0.061013	3.52218	3328	21332	4.32903	0.00869165	10.1	1.00432	4	Frug	2	1	13.5	1.13033	121.3	2.08386	35.5	1.55023	0.71	-0.148742	2.66	0.424882	183	2.26245
Eulemur_macaco_LEMURIDAE_PRIMATES	23.32	23320	1.37	1934	3.28646	-0.0585366	0.75											8.5	0.929419	4	Frug	2	1	9.03333	0.955848	125.5	2.09864	36.2	1.55871	1.39	0.143015	2.18	0.338456	135	2.13033
Eulemur_mongoz_LEMURIDAE_PRIMATES	18.89	18890	1.28	1212.4	3.08365	-0.0145822	0.88	4.08027	12030	6860	3.83632	0.0483979	3.17898	1510	17380	4.24005	-0.206518	2.7	0.431364	2	Frug	3	1	3.3	0.520265	128.5	2.1089	36.2	1.55871	1.11	0.045323	2.51	0.399674	154	2.18752
Galago_senegalensis_GALAGIDAE_PRIMATES	3.95	3950	0.6	194.2	2.28825	-0.16923	0.8	3.26823	1854.5	2095.5	3.32129	-0.212862	2.82737	672	3278	3.51561	0.0509057	1	0	1	Omni	2	2	11	1.04139	141	2.14922	17.1	1.233	3.1	0.491362	1.64	0.214844	84	1.92428
Galagoides_demidovii_GALAGIDAE_PRIMATES	2.63	2630	0.42	74.6	1.87274	-0.0747897	1.14	3.19535	1568	1062	3.02612	0.00198113	2.61595	413	2217	3.34577	0.157641	2.3	0.361728	1	Omni	3	1	1.3	0.113943	111	2.04532	14	1.14613	1.29	0.11059	1.78	0.25042	45.65	1.65944
Galagoides_zanzibaricus_GALAGIDAE_PRIMATES	4.13	4130	0.62	143	2.15534	-0.0614424	1.07											3	0.477121	1	Omni	3	1	2.3	0.352183	124	2.09342	12.2	1.08636	2.4	0.380211	0.73	-0.136677	59.3	1.77305
Gorilla_beringei_HOMINIDAE_PRIMATES	456.15	456150	2.66	97500	4.989	0.106947	0.64	5.40003	251206	204944	5.31164	0.0487809	4.64478	44135.1	412015	5.61491	-0.199634	13	1.11394	3	Foli	2	1	1400	3.14613	257	2.40993	55.4	1.74351	0.3	-0.522879	10	1	1008.05	3.00348
Gorilla_gorilla_HOMINIDAE_PRIMATES	433.74	433740	2.64	71500	4.85431	0.175914	0.78	5.43867	274578	159162	5.20184	0.180689	4.76722	58508.3	375232	5.5743	0.0259376	10.4962	1.02103	3	Foli	2	1	1770	3.24797	257	2.40993	55	1.74036	0.2	-0.69897	10.2	1.0086	1278	3.10653
Hapalemur_griseus_LEMURIDAE_PRIMATES	13.78	13780	1.14	914.5	2.96118	-0.0736971	0.81											4.43333	0.64673	2	Foli	1	1	15	1.17609	138	2.13988	23.3	1.36736	1.4	0.146128	2.73	0.436163	121	2.08279
Hylobates_lar_HYLOBATIDAE_PRIMATES	101.38	101380	2.01	5625	3.75012	0.275216	1.39	4.81241	64924	36456	4.56177	0.31903	4.08135	12060	89320	4.95095	0.185535	3.5	0.544068	2	Frug	3	1	48	1.68124	210	2.32222	52	1.716	0.29	-0.537602	10	1	745	2.87216
Indri_indri_INDRIIDAE_PRIMATES	35.01	35010	1.54	6485	3.81191	-0.235594	0.43	4.3035	20114	14896	4.17307	-0.232662	3.74068	5504	29506	4.46991	-0.202444	3.3	0.518514	2	Foli	2	1	27.25	1.43537	135	2.13033	34.5	1.53782	0.4	-0.39794	7	0.845098	365	2.56229
Lagothrix_lagotricha_ATELIDAE_PRIMATES	88.22	88220	1.95	7020	3.84634	0.151668	1.01	4.81871	65873	22347	4.34922	0.258708	4.05185	11268	76952	4.88622	0.0823632	20.3	1.3075	4	Omni	4	2	700	2.8451	222	2.34635	32	1.50515	0.33	-0.481486	9	0.954243	548	2.73878
Lemur_catta_LEMURIDAE_PRIMATES	22.1	22100	1.34	2188	3.34005	-0.123933	0.64	4.04454	11080	11020	4.04218	-0.164875						15.8	1.19866	4	Frug	2	4	19.5667	1.29152	136	2.13354	37.3	1.57171	1.01	0.00432137	3	0.477121	179	2.25285
Leontopithecus_rosalia_CALLITRICHIDAE_PRIMATES	12.6	12600	1.1	594.5	2.77415	0.00983568	1.04											5.4	0.732394	2	Omni	2	1	45.2	1.65514	125	2.09691	31.6	1.49969	2.35	0.371068	3.6	0.556303	91	1.95904
Lepilemur_ruficaudatus_LEPILEMURIDAE_PRIMATES	7.57	7570	0.88	780.5	2.89237	-0.288248	0.5	3.51614	3282	4288	3.63225	-0.383281	3.06633	1165	6405	3.80652	-0.172712	1.5	0.176091	1	Foli	1	1	0.8	-0.09691	133.45	2.12532	12	1.07918	1	0	1.63	0.212188	102.42	2.01038
Lophocebus_albigena_CERCOPITHECIDAE_PRIMATES	90.64	90640	1.96	6010	3.77887	0.206226	1.18	4.83717	68733	21907	4.34058	0.323881	4.04972	11213	79427	4.89997	0.131894	15.7	1.1959	4	Frug	2	1	225	2.35218	181.7	2.25935	36	1.5563	1.01	0.00432137	4.09	0.611723	233	2.36736
Loris_tardigradus_LORISIDAE_PRIMATES	5.38	5380	0.73	192.5	2.28443	-0.0367082	1.1	3.54704	3524	1856	3.26858	0.0685915	2.86213	728	4652	3.66764	0.0885916	2	0.30103	1	Omni	4	1	5.9	0.769008	171	2.233	19.3	1.28556	2.6	0.414973	1.39	0.143015	135	2.13033
Macaca_fascicularis_CERCOPITHECIDAE_PRIMATES	60.93	60930	1.78	3514	3.5458	0.180168	1.22											27.5	1.43933	4	Frug	3	3	130	2.11394	163	2.21219	38.5	1.58546	0.53	-0.275724	5.23	0.718502	231	2.36361
Macaca_fuscata_CERCOPITHECIDAE_PRIMATES	97.9	97900	1.99	8800	3.94448	0.126843	0.94											45.45	1.65753	4	Frug	4	1	410.5	2.61331	175	2.24304	38.5	1.58546	0.45	-0.346787	6.1	0.78533	195	2.29003
Macaca_mulatta_CERCOPITHECIDAE_PRIMATES	84.17	84170	1.93	5670	3.75358	0.192931	1.15	4.74318	55357.3	28812.7	4.45958	0.247404	3.90708	8073.89	76096.1	4.88136	0.00862048	36.4	1.5611	4	Frug	4	4	7	0.845098	167	2.22272	34	1.53148	0.67	-0.173925	5	0.69897	192	2.2833
Macaca_nemestrina_CERCOPITHECIDAE_PRIMATES	97.85	97850	1.99	6539	3.81551	0.212028	1.19											55	1.74036	4	Frug	4	2	340	2.53148	171	2.233	37.6	1.57519	0.9	-0.0457575	3.92	0.593286	237	2.37475
Macaca_radiata_CERCOPITHECIDAE_PRIMATES	70.51	70510	1.85	3856	3.58614	0.223527	1.31											34.5	1.53782	4	Frug	4	4	375	2.57403	168	2.22531	30	1.47712	0.78	-0.107905	4	0.60206	365	2.56229
Macaca_sylvanus_CERCOPITHECIDAE_PRIMATES	92.91	92910	1.97	10200	4.0086	0.0644944	0.79											24	1.38021	4	Frug	4	5	350	2.54407	165	2.21748	29.1	1.46389	0.55	-0.259637	4.75	0.676694	213	2.32838
Mandrillus_sphinx_CERCOPITHECIDAE_PRIMATES	136.42	136420	2.13	8957	3.95216	0.261771	1.29	4.99677	99260	37160	4.57008	0.363495	4.21032	16230	120190	5.07987	0.159805	95	1.97772	4	Frug	5	2	3000	3.47712	173.99	2.24052	46.33	1.66586	1.02	0.00860017	4	0.60206	354	2.549
Microcebus_murinus_CHEIROGALEIDAE_PRIMATES	1.6	1600	0.21	65.1	1.81358	-0.245716	0.78	2.85431	715	885	2.94694	-0.298095	2.36922	234	1366	3.13545	-0.0437967	5.1	0.70757	1	Omni	5	3	2.5	0.39794	60.2	1.7796	18.2	1.26007	1.9	0.278754	1.75	0.243038	40.1	1.60314
Nasalis_larvatus_CERCOPITHECIDAE_PRIMATES	84.85	84850	1.93	9730	3.98811	0.0380261	0.75	4.79716	62685	22165	4.34567	0.13899	4.08325	12113	72737	4.86176	0.00521117	9.9	0.995635	4	Foli	2	1	220	2.34242	166	2.22011	25.1	1.39967	0.68	-0.167491	4.5	0.653213	281	2.44871
Nycticebus_coucang_LORISIDAE_PRIMATES	9.97	9970	1	652.5	2.81458	-0.116867	0.77	3.76574	5831	4139	3.6169	-0.079808	3.11727	1310	8660	3.93752	-0.0622015	1	0	1	Omni	4	2	8.8	0.946125	193	2.28556	25.8	1.41162	1	0	1.54	0.187521	180	2.25527
Otolemur_crassicaudatus_GALAGIDAE_PRIMATES	11.75	11750	1.07	1150	3.0607	-0.209425	0.57	3.62289	4196.5	7553.5	3.87815	-0.39309	3.15045	1414	10336	4.01435	-0.217474	2.3	0.361728	1	Omni	3	4	8.5	0.929419	131.04	2.1174	22.7	1.35603	1.28	0.10721	1.92	0.283301	137.88	2.1395
Pan_paniscus_HOMINIDAE_PRIMATES	326.25	326250	2.51	33200	4.52114	0.265968	1.08	5.3753	237300	88950	4.94915	0.348027	4.66692	46442.9	279807	5.44686	0.180744	67.5	1.8293	4	Frug	4	1	1835	3.26364	231	2.36361	54.5	1.7364	0.23	-0.638272	14.2	1.15229	1094	3.03902
Pan_troglodytes_HOMINIDAE_PRIMATES	357.71	357710	2.55	40366.7	4.60602	0.249902	1.01	5.42328	265020	92689.7	4.96703	0.337229	4.67155	46941	310769	5.49244	0.120381	42.7	1.63043	4	Frug	3	2	1983.33	3.2974	235	2.37107	59.4	1.77379	0.17	-0.769551	13.25	1.12222	1460	3.16435
Papio_anubis_CERCOPITHECIDAE_PRIMATES	156.06	156060	2.19	12200	4.08636	0.233135	1.15	5.14657	140142	15918	4.20189	0.420363	4.27145	18683	137377	5.13791	0.118179	47	1.6721	4	Frug	4	5	2581.3	3.41183	180	2.25527	31.6	1.49969	0.47	-0.327902	6.92	0.840106	420	2.62325
Papio_cynocephalus_CERCOPITHECIDAE_PRIMATES	149.54	149540	2.17	10358	4.01528	0.260085	1.26	5.00043	100100	49440	4.69408	0.323451	4.13988	13800	135740	5.13271	0.0410399	48.2	1.68305	4	Frug	4	3	2408	3.38166	175	2.24304	34.1	1.53275	0.56	-0.251812	5.99	0.777427	456	2.65896
Papio_hamadryas_CERCOPITHECIDAE_PRIMATES	137	137000	2.14	9900	3.99564	0.243058	1.19	5.07474	118780	18220	4.26055	0.411361						41.1	1.61384	4	Frug	3	3	3220	3.50786	170	2.23045	37.5	1.57403	0.5	-0.30103	6.1	0.78533	365	2.56229
Papio_ursinus_CERCOPITHECIDAE_PRIMATES	165	165000	2.22	14800	4.17026	0.207719	1.04											46	1.66276	4	Frug	5	6	1250.3	3.09702	187	2.27184	32.6	1.51322	0.41	-0.387216	3.67	0.564666	502	2.7007
Perodicticus_potto_LORISIDAE_PRIMATES	12.5	12500	1.1	838.4	2.92345	-0.0887752	0.78	3.74947	5616.5	6883.5	3.83781	-0.171474	3.23019	1699	10801	4.03346	-0.0326412	1.3	0.113943	1	Omni	3	1	28	1.44716	197	2.29447	26.3	1.41996	1.13	0.0530784	0.91	-0.0409586	212	2.32634
Pithecia_pithecia_PITHECIIDAE_PRIMATES	31.47	31470	1.5	1639	3.21458	0.118938	1.16											2.7	0.431364	2	Frug	4	1	12.8	1.10721	159	2.2014	36	1.5563	0.52	-0.283997	2.08	0.318063	120	2.07918
Pongo_abelii_HOMINIDAE_PRIMATES	346.06	346060	2.54	41148	4.61435	0.234403	0.96											2	0.30103	1	Frug	3	1	1675	3.22401	243	2.38561	59	1.77085	0.11	-0.958607	15.4	1.18752	2009	3.30298
Pongo_pygmaeus_HOMINIDAE_PRIMATES	339.56	339560	2.53	36948	4.56759	0.255286	1.03	5.42002	263040	76520	4.88377	0.360584	4.64982	44650	294910	5.46969	0.128077	1.6	0.20412	1	Frug	3	1	203.3	2.30814	250	2.39794	56.2	1.74974	0.14	-0.853872	15.7	1.1959	1936	3.28691
Procolobus_badius_CERCOPITHECIDAE_PRIMATES	61.52	61520	1.79	7133	3.85327	-0.012913	0.7	4.70677	50906	10614	4.02588	0.141967	3.93692	8648	52872	4.72323	-0.0378781	29.2	1.46538	4	Foli	2	2	55.5	1.74429	161.38	2.20785	3.16	0.499687	0.5	-0.30103	3.79	0.578639	724.93	2.8603
Propithecus_verreauxi_INDRIIDAE_PRIMATES	26	26000	1.41	2783.1	3.44453	-0.122942	0.63	4.10312	12680	13320	4.1245	-0.178645	3.59737	3957	22043	4.34327	-0.064455	5.9	0.770852	4	Foli	2	2	6.5	0.812913	159	2.2014	30.5	1.4843	0.59	-0.229148	6	0.778151	183	2.26245
Leontocebus_fuscicollis_CALLITRICHIDAE_PRIMATES	8.16	8160	0.91	401.1	2.60325	-0.067287	0.92											6.07375	0.783457	2	Omni	3	1	85	1.92942	147	2.16732	24.9	1.3962	2.5	0.39794	1.92	0.283301	91	1.95904
Saguinus_geoffroyi_CALLITRICHIDAE_PRIMATES	10.09	10090	1	514.7	2.71155	-0.0488191	0.94											5.2	0.716003	2	Omni	3	1	26.1	1.41719	142	2.15229	20.5	1.31175	3.03	0.481443	2	0.30103	75	1.87506
Saguinus_midas_CALLITRICHIDAE_PRIMATES	9.81	9810	0.99	535	2.72835	-0.0699151	0.88	3.7696	5883	3927	3.59406	-0.0162438	3.02572	1061	8749	3.94196	-0.0877341	5	0.69897	2	Omni	3	2	36.8	1.56585	132.62	2.12261	21	1.32222	2.02	0.305351	2	0.30103	71	1.85126
Saguinus_mystax_CALLITRICHIDAE_PRIMATES	10.42	10420	1.02	580.4	2.76373	-0.0632791	0.88											7.51333	0.875833	2	Omni	3	1	72.9286	1.8629	145	2.16137	20	1.30103	2.08	0.318063	1.33	0.123852	171	2.233
Saguinus_oedipus_CALLITRICHIDAE_PRIMATES	9.7	9700	0.99	427.1	2.63053	-0.00530318	1.04	3.77041	5894	3806	3.58047	0.0523067	2.993	984	8716	3.94032	-0.0455508	6.3	0.799341	2	Omni	3	1	13.9	1.14301	160	2.20412	26.2	1.4183	3.28	0.515874	1.89	0.276462	76	1.88081
Saimiri_sciureus_CEBIDAE_PRIMATES	23.5	23500	1.37	820.8	2.91424	0.187311	1.5	4.18734	15393.7	8106.33	3.90882	0.272783	3.30803	2032.5	21467.5	4.33178	0.052251	37.8	1.57749	4	Omni	5	1	97.5	1.989	171	2.233	30.3	1.48144	0.85	-0.0705811	3.86	0.586587	183	2.26245
Semnopithecus_entellus_CERCOPITHECIDAE_PRIMATES	95.24	95240	1.98	10975.9	4.04044	0.0534644	0.76	4.88144	76110	19130	4.28171	0.187034						24.8	1.39445	4	Foli	2	4	400	2.60206	192	2.2833	29.275	1.4665	0.69	-0.161151	3.66	0.563481	349.41	2.54334
Tarsius_bancanus_TARSIIDAE_PRIMATES	3.15	3150	0.5	110.7	2.04415	-0.108004	1											1	0	1	Omni	1	2	5	0.69664	178	2.25042	16.3	1.21219	1.54	0.187521	1.57	0.1959	76	1.88081
Tarsius_syrichta_TARSIIDAE_PRIMATES	3.38	3380	0.53	129	2.11059	-0.121888	0.95	3.22891	1694	1686	3.22686	-0.129153	2.63144	428	2952	3.47012	-0.00898686	2	0.30103	1	Omni	1	2	4.8	0.682145	179	2.25285	16.13	1.20763	1	0	2.52	0.401401	83	1.91908
Theropithecus_gelada_CERCOPITHECIDAE_PRIMATES	123.22	123220	2.09	14171	4.1514	0.0901762	0.81											103.82	2.01628	4	Frug	1	2	454.3	2.65729	170	2.23045	35.5	1.55023	0.47	-0.327902	4	0.60206	450	2.65321
Trachypithecus_cristatus_CERCOPITHECIDAE_PRIMATES	58.4	58400	1.77	6060	3.78247	0.0138495	0.75											35	1.54407	4	Foli	2	2	22.7333	1.35666	198.3	2.29732	28.3	1.45179	0.68	-0.167491	4	0.60206	365	2.56229
Trachypithecus_obscurus_CERCOPITHECIDAE_PRIMATES	59.3	59300	1.77	6765	3.83027	-0.0177188	0.7											13.5	1.13033	4	Foli	2	2	25.2	1.40083	152	2.18184	33.9	1.5302	0.5	-0.30103	4	0.60206	365	2.56229
Trachypithecus_vetulus_CERCOPITHECIDAE_PRIMATES	59.91	59910	1.78	5684	3.75465	0.0422234	0.81											9.46667	0.976197	3	Foli	2	2	36.6	1.56374	200	2.30103	26.1	1.41664	0.38	-0.420216	4	0.60206	228	2.35793
Varecia_variegata_LEMURIDAE_PRIMATES	30.48	30480	1.48	3575	3.55328	-0.124768	0.6	4.18449	15293	15187	4.18147	-0.172574	3.63205	4286	26194	4.4182	-0.113036	5.9	0.770852	2	Frug	1	1	72.734	1.86174	102	2.0086	36	1.5563	2.16	0.334454	2.72	0.434569	146	2.16435
Miopithecus_talapoin_CERCOPITHECIDAE_PRIMATES	34.8	34800	1.54	1560	3.19312	0.173108	1.33	4.42205	26427	8373	3.92288	0.314371	3.52815	3374	31426	4.49729	0.058823	68.4	1.83506	4	Omni	2	3	120	2.07918	167	2.22272	27	1.43136	1	0	4.46	0.649335	183	2.26245

## Sheet: Carnivore data
Species name	Endocranial volume (mL)	Endocranial volume (converted to mm3)	Log ECV	Mass (g)	Log mass	Relative brain size (RBS)	Encephalization quotient (EQ)	Log neocortex	Neocortex volume (mm3)	Neocortex rest of brain (ROB)	Log neocortex ROB	Relative neocortex size (RNS)	Log cerebellum	Cerebellum volume (mm3)	Cerebellum rest of brain (ROB)	Log cerebellum ROB	Relative cerebellum size (RCS)	Group size (1-55)	Log group size	Social cohesion (1-4)	Diet (carn, omni, herb, pisc)	Dietary breadth (1-6)	Habitat variability (1-9)	Home range (HA)	Log home range	Gestation length (days)	Log gestation length	Maximum longevity (years)	Log maximum longevity	Fertility (offspring per year)	Log fertility	Age at first reproduction (years)	Log age at first reproduction	Weaning age (days)	Log weaning age
Acinonyx_jubatus_FELIDAE_CARNIVORA	111	111000	2.05	43000	4.63	-0.0301892	0.75						4.39591	24883.6	86116.4	4.93509	0.0169428	1	0	3	Carn	1	4	8827	3.95	92	1.96379	20.5	1.31175	2.82	0.450249	2.12	0.326336	124	2.09342
Ailuropoda_melanoleuca_URSIDAE_CARNIVORA	236	236000	2.37	87500	4.94	0.101312	1	5.13493	136436	99564.3	4.9981	-0.0250692						1	0	1	Herb	2	1	355	2.55	87	1.93952	36.8	1.56585	0.77	-0.113509	6	0.778151	457.5	2.66039
Ailurus_fulgens_AILURIDAE_CARNIVORA	42.5	42500	1.63	5400	3.73	0.0970655	1.1	4.45777	28692.8	13807.2	4.14011	0.1389	3.68842	4880	37620	4.57542	-0.0881788	2	0.30103	1	Herb	5	2	143	2.16	134	2.1271	19	1.27875	2	0.30103	1.51	0.178977	135	2.13033
Aonyx_capensis_MUSTELIDAE_CARNIVORA	94.63	94630	1.98	19110	4.28	0.112632	1.08											2	0.30103	3	Pisc	2	7	1700	3.23	63	1.79934	14.1	1.14922	2.56	0.40824	0.83	-0.0809219	61	1.78533
Bassariscus_astutus_PROCYONIDAE_CARNIVORA	17.25	17250	1.24	985	2.99	0.15703	1.35											1	0	1	Omni	3	6	74	1.87	51.9	1.71517	19	1.27875	2.5	0.39794	1.83	0.262451	77	1.88649
Canis_adustus_CANIDAE_CARNIVORA	48.85	48850	1.69	8290	3.92	0.0415339	0.96	4.44154	27640	21210	4.32654	-0.00941187						2	0.30103	1	Omni	4	6	1300	3.11	63.5	1.80277	18.8	1.27416	4.5	0.653213	0.82	-0.0861861	61.3	1.78746
Canis_aureus_CANIDAE_CARNIVORA	82.25	82250	1.92	7150	3.85	0.314098	1.77	4.55968	36281	45969	4.66247	0.157389						3	0.477121	3	Omni	6	5	295	2.47	63.4	1.80209	18.8	1.27416	4.16	0.619093	0.92	-0.0362122	70	1.8451
Canis_latrans_CANIDAE_CARNIVORA	89.08	89080	1.95	9760	3.99	0.25897	1.57	4.69404	49435.7	39644.3	4.59818	0.19443	3.79552	6244.8	82835.2	4.91821	-0.155098	2	0.30103	3	Omni	3	5	1888	3.28	61.6	1.78958	21.8	1.33846	5.49	0.739572	0.86	-0.0655015	42	1.62325
Canis_lupus_CANIDAE_CARNIVORA	123.63	123630	2.09	31100	4.49	0.0949393	1.02	4.92928	84973	38657	4.58723	0.0820987	4.31423	20617.2	103013	5.01289	0.0289628	7	0.845098	4	Carn	1	7	15986	4.2	62.8	1.79796	20.6	1.31387	4.92	0.691965	1.83	0.262451	63	1.79934
Canis_mesomelas_CANIDAE_CARNIVORA	53.25	53250	1.73	6600	3.82	0.14234	1.21	4.49574	31314	21936	4.34116	0.114303	3.94432	8796.65	44453.3	4.6479	0.107482	2	0.30103	1	Omni	4	7	1193	3.08	59.7	1.77597	16.7	1.22272	3.95	0.596597	0.87	-0.0604807	59.5	1.77452
Chrysocyon_brachyurus_CANIDAE_CARNIVORA	110.25	110250	2.04	23250	4.37	0.117907	1.1	4.85837	72173	38077	4.58066	0.0946099						1	0	1	Omni	5	6	2136	3.33	63.4	1.80209	16.8	1.22531	3.09	0.489958	1.83	0.262451	105	2.02119
Civettictis_civetta_VIVERRIDAE_CARNIVORA	37.43	37430	1.57	11250	4.05	-0.157514	0.6											1	0	1	Omni	6	5	1100	3.04	70.5	1.84819	28	1.44716	3.34	0.523746	1.22	0.0863598	105	2.02119
Crocuta_crocuta_HYAENIDAE_CARNIVORA	154.6	154600	2.19	57800	4.76	0.0307629	0.86	4.96615	92500.8	62099.2	4.79309	-0.0687257	4.14906	14094.7	140505	5.14769	-0.316922	55	1.74036	4	Carn	1	3	2193	3.34	109.9	2.041	41.1	1.61384	1.41	0.149219	2.75	0.439333	410.4	2.61321
Cryptoprocta_ferox_EUPLERIDAE_CARNIVORA	32.14	32140	1.51	6775	3.83	-0.0837406	0.72											1	0	1	Carn	3	1	75	1.88	45	1.65321	23.1	1.36361	2	0.30103	3.5	0.544068	135	2.13033
Cuon_alpinus_CANIDAE_CARNIVORA	100.5	100500	2	13800	4.14	0.217761	1.41	4.7682	58641	41859	4.62179	0.16432						6	0.778151	4	Carn	2	3	3364	3.53	62.2	1.79379	16.1	1.20683	4.13	0.61595	1.83	0.262451	45.5	1.65801
Cynictis_penicillata_HERPESTIDAE_CARNIVORA	8.46	8460	0.93	571	2.76	-0.0131157	0.94						3.11571	1305.31	7154.69	3.85459	-0.0116628	5	0.69897	4	Carn	2	3	189	2.28	56	1.74819	15.2	1.18184	2.85	0.454845	1.83	0.262451	49	1.6902
Eira_barbara_MUSTELIDAE_CARNIVORA	40.78	40780	1.61	3500	3.54	0.192597	1.4	4.46355	29077	11703	4.0683	0.276755	3.83589	6853.1	33926.9	4.53054	0.186456	1	0	1	Carn	2	2	1140	3.06	66.65	1.8238	22.3	1.3483	2.14	0.330414	1.5	0.176091	82.48	1.91635
Enhydra_lutris_MUSTELIDAE_CARNIVORA	130.38	130380	2.12	23600	4.37	0.197907	1.29											10	1	3	Pisc	2	2	343	2.54	121.5	2.08458	27	1.43136	0.83	-0.0809219	3.67	0.564666	198.3	2.29732
Felis_chaus_FELIDAE_CARNIVORA	37.88	37880	1.58	5050	3.7	0.0653073	1.02											1	0	1	Carn	2	6	11250	4.05	64.5	1.80956	20	1.30103	6.96	0.842609	1.5	0.176091	90	1.95424
Felis_nigripes_FELIDAE_CARNIVORA	20.5	20500	1.31	1100	3.04	0.196627	1.49											1	0	1	Carn	2	3	1375	3.14	65.5	1.81624	15.6	1.19312	3.82	0.582063	1.5	0.176091	61	1.78533
Felis_silvestris_FELIDAE_CARNIVORA	25.44	25440	1.41	4130	3.62	-0.0560479	0.78						4.10781	12817.8	12622.2	4.10114	0.404838	1	0	1	Carn	3	5	129	2.11	60.5	1.78176	19	1.27875	2.5	0.39794	0.83	-0.0809219	167.8	2.22479
Galidia_elegans_EUPLERIDAE_CARNIVORA	10.7	10700	1.03	914	2.96	-0.0347278	0.88											2	0.30103	3	Carn	6	2	23	1.36	75	1.87506	26	1.41497	1.5	0.176091	1.8	0.255273	76.2	1.88195
Genetta_genetta_VIVERRIDAE_CARNIVORA	12.75	12750	1.11	1820	3.26	-0.137146	0.67											1	0	1	Carn	3	5	1090	3.04	73.5	1.86629	22.7	1.35603	5	0.69897	1.79	0.252853	122	2.08636
Genetta_tigrina_VIVERRIDAE_CARNIVORA	15.18	15180	1.18	1750	3.24	-0.0549848	0.82											1	0	1	Carn	3	4	4	0.6	71.5	1.85431	21.3	1.32838	3	0.477121	2.3	0.361728	87.8	1.94349
Gulo_gulo_MUSTELIDAE_CARNIVORA	71.67	71670	1.86	10600	4.03	0.144647	1.2						4.11697	13090.8	58579.2	4.76774	0.139579	1	0	1	Carn	4	4	34327	4.54	51.5	1.71181	19.5	1.29003	1.26	0.100371	2.3	0.361728	121	2.08279
Herpestes_sanguineus_HERPESTIDAE_CARNIVORA	8.76	8760	0.94	550	2.74	0.00904556	1											2	0.30103	1	Carn	3	5	75	1.88	65	1.81291	12.6	1.10037	4.46	0.649335	1	0	56	1.74819
Helarctos_malayanus_URSIDAE_CARNIVORA	301.67	301670	2.48	79840	4.9	0.235634	1.35	5.40167	252159	49511	4.6947	0.269483						1	0	1	Omni	4	3	1480	3.17	98.34	1.99273	35.9	1.55509	0.6	-0.221849	2.5	0.39794	90.36	1.95598
Helogale_parvula_HERPESTIDAE_CARNIVORA	4.17	4170	0.62	267	2.43	-0.122456	0.76											10	1	4	Carn	3	2	21	1.32	49.4	1.69373	18	1.25527	7.88	0.896526	1.25	0.09691	42.5	1.62839
Hyaena_brunnea_HYAENIDAE_CARNIVORA	113.14	113140	2.05	39300	4.59	-0.00586676	0.81	4.89352	78256	34884	4.54263	-0.023179	4.32274	21025.3	92114.7	4.96433	-0.0294555	6	0.778151	4	Omni	4	9	6730	3.83	92	1.96379	31.9	1.50379	1.27	0.103804	2.92	0.465383	427	2.63043
Hyaena_hyaena_HYAENIDAE_CARNIVORA	103.11	103110	2.01	36300	4.56	-0.0276249	0.77	4.71997	52477	50633	4.70443	-0.175873	4.27885	19004.2	84105.8	4.92483	-0.0532683	4	0.60206	3	Carn	4	5	4519	3.66	90.1	1.95472	25	1.39794	4.02	0.604226	2.5	0.39794	365	2.56229
Leopardus_pardalis_FELIDAE_CARNIVORA	58.6	58600	1.77	10750	4.03	0.0546472	0.97						4.17335	14905.6	43694.4	4.64043	0.195959	1	0	1	Carn	3	3	508	2.71	80.5	1.9058	28.2	1.45025	1.23	0.0899051	2.5	0.39794	106.7	2.02816
Leptailurus_serval_FELIDAE_CARNIVORA	54	54000	1.73	10400	4.02	0.0207278	0.91											1	0	1	Carn	1	4	184	2.26	73.7	1.86747	22.4	1.35025	4.7	0.672098	2.25	0.352183	128	2.10721
Lontra_canadensis_MUSTELIDAE_CARNIVORA	52.31	52310	1.72	7850	3.89	0.0897757	1.06	4.52786	33718	18592	4.26933	0.0977662						1	0	1	Pisc	2	5	1418	3.15	61.5	1.78888	26.5	1.42325	2.56	0.40824	2	0.30103	84	1.92428
Lutra_lutra_MUSTELIDAE_CARNIVORA	36.58	36580	1.56	6750	3.83	-0.0337406	0.82	4.41607	26066	10514	4.02177	0.0276875						1	0	1	Pisc	4	8	2131	3.33	61.5	1.78888	18.2	1.26007	2.5	0.39794	2.5	0.39794	106.4	2.02694
Lutrogale_perspicillata_MUSTELIDAE_CARNIVORA	58.67	58670	1.77	7300	3.86	0.158018	1.25											2	0.30103	2	Pisc	4	8	531	2.73	62	1.79239	15.4	1.18752	1.5	0.176091	2.8	0.447158	126	2.10037
Lycaon_pictus_CANIDAE_CARNIVORA	128.33	128330	2.11	22050	4.34	0.206148	1.33	4.91774	82744	45586	4.65883	0.174826	4.2698	18612.4	109718	5.04028	0.0849296	8	0.90309	4	Carn	1	5	39588	4.6	72	1.85733	15.1	1.17898	10.22	1.00945	1.8	0.255273	56	1.74819
Lynx_canadensis_FELIDAE_CARNIVORA	66.67	66670	1.82	9682.82	3.99	0.12897	1.18						4.18919	15459.2	51210.8	4.70936	0.238571	1	0	1	Carn	2	3	3060	3.49	63	1.79934	26.8	1.42813	3.09	0.489958	1.52	0.181844	152	2.18184
Lynx_lynx_FELIDAE_CARNIVORA	85.5	85500	1.93	17200	4.24	0.0869545	1.04											1	0	1	Carn	1	5	13635	4.13	70	1.8451	23.7	1.37475	2.25	0.352183	1.83	0.262451	94.5	1.97543
Lynx_rufus_FELIDAE_CARNIVORA	58.5	58500	1.77	7500	3.88	0.145856	1.22						4.10781	12817.8	45682.2	4.65975	0.23082	1	0	1	Carn	1	5	3120	3.49	62	1.79239	32.3	1.5092	2.65	0.423246	1.83	0.262451	61	1.78533
Martes_foina_MUSTELIDAE_CARNIVORA	17.14	17140	1.23	1450	3.16	0.0436601	1.04	4.06423	11594	5546	3.74398	0.141593						1	0	1	Omni	4	4	360	2.56	30	1.47712	18.2	1.26007	3.79	0.578639	1.75	0.243038	43	1.63347
Martes_martes_MUSTELIDAE_CARNIVORA	18.5	18500	1.27	982	2.99	0.18703	1.45	3.9434	8778	9722	3.98776	0.13893						1	0	1	Omni	2	3	215	2.33	30	1.47712	18.2	1.26007	3.8	0.579784	1.25	0.09691	45.5	1.65801
Martes_pennanti_MUSTELIDAE_CARNIVORA	29.88	29880	1.48	2250	3.35	0.178129	1.36	4.26368	18352	11528	4.06175	0.208966						1	0	1	Carn	2	1	1489	3.17	30	1.47712	14.3	1.15534	2.92	0.465383	1.5	0.176091	91.5	1.96142
Martes_zibellina_MUSTELIDAE_CARNIVORA	18.5	18500	1.27	1130	3.05	0.150547	1.32											1	0	1	Omni	4	1	3000	3.48	32.5	1.51188	18.4	1.26482	3.5	0.544068	1.29	0.11059	49	1.6902
Meles_meles_MUSTELIDAE_CARNIVORA	50.4	50400	1.7	13000	4.11	-0.0639976	0.74	4.51327	32604	17796	4.25032	-0.0697565						7	0.845098	3	Omni	6	3	120	2.08	49	1.6902	18.6	1.26951	3.11	0.49276	1.44	0.158362	91.5	1.96142
Melursus_ursinus_URSIDAE_CARNIVORA	263	263000	2.42	99750	5	0.114828	1.02						4.79231	61988.7	201011	5.30322	0.165702	1	0	1	Omni	3	5	769	2.89	120	2.07918	33.3	1.52244	0.68	-0.167491	3	0.477121	396.5	2.59824
Mephitis_mephitis_MEPHITIDAE_CARNIVORA	10.05	10050	1	1790	3.25	-0.241065	0.53	3.60784	4053.6	5996.4	3.77789	-0.377362	3.07988	1201.92	8848.08	3.94685	-0.375458	1	0	3	Omni	5	5	232	2.37	68	1.83251	13.9	1.14301	5	0.69897	0.84	-0.0757207	56	1.74819
Mungos_mungo_HERPESTIDAE_CARNIVORA	10.71	10710	1.03	860	2.93	-0.016486	0.91						3.2131	1633.43	9076.57	3.95792	-0.0280572	17	1.23045	4	Carn	2	4	166	2.22	60.3	1.78032	17.4	1.24055	9.6	0.982271	0.79	-0.102373	28	1.44716
Mustela_erminea_MUSTELIDAE_CARNIVORA	4.01	4010	0.6	172	2.24	-0.0269241	0.97	3.32245	2101.1	1908.9	3.28078	0.0393394	2.60206	400	3610	3.55751	-0.17728	1	0	1	Carn	4	6	11	1.04	27	1.43136	12.5	1.09691	6.2	0.792392	0.26	-0.585027	63	1.79934
Mustela_frenata_MUSTELIDAE_CARNIVORA	3.88	3880	0.59	165	2.22	-0.0247629	0.97											1	0	1	Carn	1	3	2	0.3	38.5	1.58546	8.8	0.944483	4.5	0.653213	0.44	-0.356547	37	1.5682
Mustela_nigripes_MUSTELIDAE_CARNIVORA	7.7	7700	0.89	809	2.91	-0.144325	0.68	3.55558	3594	4106	3.61342	-0.193276						1	0	1	Carn	1	2	83	1.92	36	1.5563	9.4	0.973128	8.97	0.952792	0.88	-0.0555173	59.66	1.77568
Mustela_nivalis_MUSTELIDAE_CARNIVORA	2.23	2230	0.35	60	1.78	0.00278385	1.07	2.99742	994.08	1235.92	3.09199	0.0340805	2.47503	298.56	1931.44	3.28588	0.00357031	1	0	1	Carn	1	7	7	0.85	40.8	1.61066	9.1	0.959041	9.68	0.985875	0.33	-0.481486	49	1.6902
Mustela_putorius_MUSTELIDAE_CARNIVORA	5.79	5790	0.76	689	2.84	-0.231761	0.57	3.61773	4147	1643	3.21564	-0.0824599	3.04922	1120	4670	3.66932	-0.131703	1	0	1	Carn	4	6	53	1.72	35	1.54407	11.1	1.04532	5.5	0.740363	0.85	-0.0705811	50	1.69897
Mustela_sibirica_MUSTELIDAE_CARNIVORA	5.46	5460	0.74	395	2.6	-0.105826	0.77											1	0	1	Carn	4	5	341	2.53	40	1.60206	8.8	0.944483	5	0.69897	0.9	-0.0457575	61	1.78533
Nandinia_binotata_NANDINIIDAE_CARNIVORA	14.81	14810	1.17	3190	3.5	-0.223081	0.54											1	0	1	Omni	3	4	73	1.86	64.1	1.80686	21	1.32222	4	0.60206	1.97	0.294466	70	1.8451
Nasua_narica_PROCYONIDAE_CARNIVORA	38	38000	1.58	3700	3.57	0.144355	1.26											8	0.90309	3	Omni	3	2	78	1.89	78	1.89209	26.4	1.4216	4.17	0.620136	1.95	0.290035	120	2.07918
Nasua_nasua_PROCYONIDAE_CARNIVORA	34.18	34180	1.53	3000	3.48	0.149081	1.3	4.16329	14564.2	19615.8	4.29261	0.0181991	3.5231	3335.04	30845	4.48918	-0.0861723	8	0.90309	3	Omni	3	2	79	1.9	75.5	1.87795	23.7	1.37475	3.5	0.544068	2	0.30103	120	2.07918
Neofelis_nebulosa_FELIDAE_CARNIVORA	69.5	69500	1.84	19490	4.29	-0.0334485	0.78											1	0	2	Carn	1	2	35	1.54	93	1.96848	19.8	1.29667	2.25	0.352183	2.16	0.334454	87.5	1.94201
Neovison_vison_MUSTELIDAE_CARNIVORA	7	7000	0.85	645	2.81	-0.123519	0.72						3.06819	1170	5830	3.76567	-0.0926557	1	0	1	Carn	4	3	308	2.49	31	1.49136	11.4	1.0569	4.76	0.677607	0.92	-0.0362122	42	1.62325
Nyctereutes_procyonoides_CANIDAE_CARNIVORA	28.5	28500	1.45	4020	3.6	-0.00388665	0.89	4.20423	16004	12496	4.09677	-0.0242752						2	0.30103	2	Omni	5	4	115	2.06	61.5	1.78888	16.6	1.22011	9.46	0.975891	0.83	-0.0809219	35	1.54407
Otocyon_megalotis_CANIDAE_CARNIVORA	29.29	29290	1.47	4075	3.61	0.0100327	0.91	4.1707	14815	14475	4.16062	-0.0647535						2	0.30103	2	Carn	4	3	113	2.05	62.8	1.79796	17	1.23045	3.74	0.572872	0.83	-0.0809219	87.5	1.94201
Paguma_larvata_VIVERRIDAE_CARNIVORA	28.56	28560	1.46	4800	3.68	-0.0425315	0.8											1	0	1	Omni	3	3	288	2.46	53.5	1.72835	27.4	1.43775	4.6	0.662758	1.33	0.123852	109.1	2.03782
Panthera_leo_FELIDAE_CARNIVORA	219	219000	2.34	124000	5.09	-0.0198971	0.74	5.19609	157070	61929.6	4.7919	-0.0681745	4.51171	32487.4	186513	5.27071	-0.175134	9	0.954243	4	Carn	2	5	5519	3.74	109.9	2.041	27	1.43136	1.65	0.217484	3.58	0.553883	258.4	2.41229
Panthera_onca_FELIDAE_CARNIVORA	149	149000	2.17	77700	4.89	-0.068285	0.68						4.51054	32399.7	116600	5.0667	-0.0424472	1	0	1	Carn	3	6	5255	3.72	99	1.99564	28	1.44716	1.23	0.0899051	2.5	0.39794	167.8	2.22479
Panthera_pardus_FELIDAE_CARNIVORA	179.43	179430	2.25	31500	4.5	0.248859	1.47	4.93386	85873	93557	4.97108	0.0797228	4.20488	16028.2	163402	5.21326	-0.0870769	1	0	1	Carn	1	6	1878	3.27	96	1.98227	27.3	1.43616	1.61	0.206826	2.57	0.409933	124	2.09342
Panthera_tigris_FELIDAE_CARNIVORA	247	247000	2.39	130000	5.11	0.0179417	0.81						4.72966	53660.6	193339	5.28632	0.0294214	1	0	1	Carn	1	3	6489	3.81	105	2.02119	26.3	1.41996	1.65	0.217484	3.4	0.531479	183	2.26245
Panthera_uncia_FELIDAE_CARNIVORA	107.33	107330	2.03	32500	4.51	0.0227781	0.86											1	0	1	Carn	1	4	2272	3.36	96.5	1.98453	21.2	1.32634	2.22	0.346353	3.5	0.544068	114	2.0569
Potos_flavus_PROCYONIDAE_CARNIVORA	26.14	26140	1.42	2800	3.45	0.0573225	1.04	4.21205	16295	9845	3.99322	0.0878223	3.75317	5664.63	20475.4	4.31123	0.163977	1	0	1	Omni	3	1	22	1.34	106.7	2.02816	38.4	1.58433	1	0	2.25	0.352183	90	1.95424
Procyon_lotor_PROCYONIDAE_CARNIVORA	41.9	41900	1.62	5620	3.75	0.0749042	1.06	4.39332	24735.5	17164.5	4.23463	0.0605455	3.90542	8043.03	33857	4.52965	0.115435	1	0	1	Omni	4	2	462	2.66	63	1.79934	21	1.32222	3.5	0.544068	1.48	0.170262	112	2.04922
Proteles_cristata_HYAENIDAE_CARNIVORA	40.05	40050	1.6	8820	3.95	-0.0667079	0.75	4.29159	19570	20480	4.31133	-0.180213	3.93967	8702.96	31347	4.4962	0.0158221	1	0	1	Carn	1	3	151	2.18	90	1.95424	20	1.30103	2.77	0.44248	1.8	0.255273	122	2.08636
Pteronura_brasiliensis_MUSTELIDAE_CARNIVORA	100.83	100830	2	24000	4.38	0.071826	0.99	4.92042	83257.3	17572.7	4.24484	0.149706						8	0.90309	4	Pisc	2	5	8585	3.93	67.5	1.8293	17.3	1.23805	1.94	0.287802	2	0.30103	273.6	2.43712
Puma_concolor_FELIDAE_CARNIVORA	115.4	115400	2.06	42700	4.63	-0.0201892	0.78	4.84713	70327.7	45072.3	4.65391	-0.0973761	4.09389	12413.3	102987	5.01278	-0.285083	1	0	1	Carn	1	5	12989	4.11	94	1.97313	23.8	1.37658	1.8	0.255273	2.5	0.39794	128.1	2.10755
Speothos_venaticus_CANIDAE_CARNIVORA	40.45	40450	1.61	5990	3.78	0.0466624	0.98											10	1	4	Carn	1	5	14086	4.15	64.7	1.8109	14.1	1.14922	5.83	0.765669	0.83	-0.0809219	56	1.74819
Spilogale_putorius_MEPHITIDAE_CARNIVORA	5	5000	0.7	326	2.51	-0.0911005	0.8											7	0.845098	3	Omni	3	5	440	2.64	50	1.69897	10.5	1.02119	7.1	0.851258	0.83	-0.0809219	54	1.73239
Suricata_suricatta_HERPESTIDAE_CARNIVORA	10.28	10280	1.01	726	2.86	0.00607828	0.98						3.06288	1155.79	9124.21	3.9602	-0.131428	15	1.17609	4	Carn	3	4	1176	3.07	70	1.8451	20.6	1.31387	10.16	1.00689	1.83	0.262451	56	1.74819
Taxidea_taxus_MUSTELIDAE_CARNIVORA	55.78	55780	1.75	7425	3.87	0.131937	1.17	4.42254	26457.1	29322.9	4.46721	0.00634988	3.6165	4135.2	51644.8	4.71303	-0.253804	1	0	1	Carn	3	3	410	2.61	42.1	1.62428	25	1.39794	2	0.30103	1.5	0.176091	42	1.62325
Urocyon_cinereoargenteus_CANIDAE_CARNIVORA	35.8	35800	1.55	4010	3.6	0.0961134	1.12	4.55311	35736	64	1.80618	0.324602						1	0	2	Omni	5	3	183	2.26	57	1.75587	16.2	1.20952	4.09	0.611723	0.83	-0.0809219	84	1.92428
Urocyon_littoralis_CANIDAE_CARNIVORA	28.17	28170	1.45	1896	3.28	0.190693	1.44											1	0	1	Omni	5	5	4	0.6	52	1.716	5	0.69897	2.17	0.33646	0.86	-0.0655015	61	1.78533
Ursus_americanus_URSIDAE_CARNIVORA	228	228000	2.36	84700	4.93	0.0973926	0.99	4.94655	88420.2	139580	5.14482	-0.206494	4.72688	53319.3	174681	5.24224	0.147124	1	0	1	Omni	4	6	3125	3.49	90.9	1.95856	34	1.53148	1.11	0.045323	4.5	0.653213	273.8	2.43743
Ursus_arctos_URSIDAE_CARNIVORA	336.97	336970	2.53	182000	5.26	0.0667326	0.89											1	0	1	Omni	4	6	31081	4.49	102	2.0086	40	1.60206	0.85	-0.0705811	5	0.69897	549	2.73957
Ursus_maritimus_URSIDAE_CARNIVORA	365	365000	2.56	225000	5.35	0.0420071	0.84	5.41423	259557	105443	5.02302	-0.0307743	4.79239	61999.7	303000	5.48144	-0.0684771	1	0	1	Carn	2	7	7750000	6.89	120	2.07918	43.8	1.64147	0.58	-0.236572	5.5	0.740363	730	2.86332
Vormela_peregusna_MUSTELIDAE_CARNIVORA	5.56	5560	0.75	448	2.65	-0.126229	0.73											1	0	1	Omni	2	5	55	1.74	61.6	1.78958	8.9	0.94939	4.5	0.653213	0.25	-0.60206	52	1.716
Vulpes_lagopus_CANIDAE_CARNIVORA	41	41000	1.61	3415	3.53	0.198678	1.43	4.24966	17769	23231	4.36607	0.0698194	3.78954	6159.39	34840.6	4.54209	0.146799	3	0.477121	3	Carn	4	1	1410	3.15	52.5	1.72016	16.3	1.21219	7.47	0.873321	0.83	-0.0809219	63	1.79934
Vulpes_rueppellii_CANIDAE_CARNIVORA	24.43	24430	1.39	1575	3.2	0.179338	1.41	4.16679	14682	9748	3.98892	0.216339						4	0.60206	2	Carn	4	3	2993	3.48	53	1.72428	14.3	1.15534	2.12	0.326336	1	0	121.76	2.0855
Vulpes_velox_CANIDAE_CARNIVORA	30.17	30170	1.48	2345	3.37	0.165967	1.34	4.24966	17769	12401	4.09346	0.181042						1	0	1	Omni	3	2	459	2.66	51	1.70757	15.9	1.2014	4.25	0.628389	0.85	-0.0705811	45.5	1.65801
Vulpes_vulpes_CANIDAE_CARNIVORA	40.86	40860	1.61	4210	3.62	0.143952	1.24	4.38411	24216.5	16643.5	4.22125	0.141704	3.61412	4112.64	36747.4	4.56523	-0.0888548	3	0.477121	3	Omni	3	4	350	2.54	52	1.716	21.3	1.32838	3.95	0.596597	0.83	-0.0809219	49	1.6902
