# Supplementary material for: Why big brains? A comparison of models for both primate and carnivore brain size evolution
Source: PLoS One. 2021 Dec 21;16(12):e0261185. doi: 10.1371/journal.pone.0261185 (PMC8691615; doi:10.1371/journal.pone.0261185)
Supplement: S9 File — This file is the phylogenetic tree used during statistical analyses. (NEX) [file pone.0261185.s009.nex]

#NEXUS
begin trees;
	tree tree_1 = [&R] (((((((((((((((((Erethizon_dorsatum_ERETHIZONTIDAE_RODENTIA:0.040721,((((Coendou_insidiosus_ERETHIZONTIDAE_RODENTIA:0.001432,Coendou_spinosus_ERETHIZONTIDAE_RODENTIA:0.003485):0.022784,(Coendou_nycthemera_ERETHIZONTIDAE_RODENTIA:0.025664,Coendou_speratus_ERETHIZONTIDAE_RODENTIA:0.021423):0.009985):0.023221,(((Coendou_vestitus_ERETHIZONTIDAE_RODENTIA:0.011465,Coendou_pruinosus_ERETHIZONTIDAE_RODENTIA:0.00572):0.008906,Coendou_ichillus_ERETHIZONTIDAE_RODENTIA:0.016705):0.006746,Coendou_melanurus_ERETHIZONTIDAE_RODENTIA:0.033512):0.009386):0.005614,((Coendou_bicolor_ERETHIZONTIDAE_RODENTIA:0.002349,Coendou_prehensilis_ERETHIZONTIDAE_RODENTIA:0.003205):0.027526,((Coendou_rufescens_ERETHIZONTIDAE_RODENTIA:0.013042,Coendou_quichua_ERETHIZONTIDAE_RODENTIA:0.015499):0.011579,Coendou_mexicanus_ERETHIZONTIDAE_RODENTIA:0.017431):0.006778):0.013215):0.031839):0.050479,Chaetomys_subspinosus_ERETHIZONTIDAE_RODENTIA:0.206862):0.073267,((Dinomys_branickii_DINOMYIDAE_RODENTIA:0.187641,(((Lagidium_ahuacaense_CHINCHILLIDAE_RODENTIA:0.036047,(Lagidium_peruanum_CHINCHILLIDAE_RODENTIA:0.032324,(Lagidium_wolffsohni_CHINCHILLIDAE_RODENTIA:0.044526,Lagidium_viscacia_CHINCHILLIDAE_RODENTIA:0.007795):0.012623):0.012547):0.041546,(Chinchilla_chinchilla_CHINCHILLIDAE_RODENTIA:0.016934,Chinchilla_lanigera_CHINCHILLIDAE_RODENTIA:0.022202):0.02538):0.076984,Lagostomus_maximus_CHINCHILLIDAE_RODENTIA:0.133944):0.019116):0.069388,(((((Octomys_mimax_OCTODONTIDAE_RODENTIA:0.058568,(Pipanacoctomys_aureus_OCTODONTIDAE_RODENTIA:0.04828,(Tympanoctomys_loschalchalerosorum_OCTODONTIDAE_RODENTIA:0.007971,Tympanoctomys_barrerae_OCTODONTIDAE_RODENTIA:0.002766):0.03381):0.024871):0.030695,(Octodontomys_gliroides_OCTODONTIDAE_RODENTIA:0.044223,((Spalacopus_cyanus_OCTODONTIDAE_RODENTIA:0.043898,(Aconaemys_porteri_OCTODONTIDAE_RODENTIA:0.011976,(Aconaemys_fuscus_OCTODONTIDAE_RODENTIA:0.011616,Aconaemys_sagei_OCTODONTIDAE_RODENTIA:0.006823):0.019574):1.0E-6):0.037109,(Octodon_degus_OCTODONTIDAE_RODENTIA:0.026783,(Octodon_bridgesi_OCTODONTIDAE_RODENTIA:0.018176,Octodon_lunatus_OCTODONTIDAE_RODENTIA:0.017509):0.018608):0.010456):0.013987):0.016279):0.06972,(Ctenomys_tuconax_CTENOMYIDAE_RODENTIA:0.025986,((((Ctenomys_andersoni_CTENOMYIDAE_RODENTIA:0.019192,Ctenomys_erikacuellarae_CTENOMYIDAE_RODENTIA:0.020402):0.004829,((Ctenomys_goodfellowi_CTENOMYIDAE_RODENTIA:0.002158,Ctenomys_boliviensis_CTENOMYIDAE_RODENTIA:0.004399):0.016428,Ctenomys_steinbachi_CTENOMYIDAE_RODENTIA:0.022238):0.001388):0.003829,(((((((Ctenomys_dorbignyi_CTENOMYIDAE_RODENTIA:0.004491,Ctenomys_pearsoni_CTENOMYIDAE_RODENTIA:0.009198):0.002746,(Ctenomys_roigi_CTENOMYIDAE_RODENTIA:0.009336,Ctenomys_perrensi_CTENOMYIDAE_RODENTIA:0.001812):0.003078):0.006583,(Ctenomys_torquatus_CTENOMYIDAE_RODENTIA:0.012211,(Ctenomys_minutus_CTENOMYIDAE_RODENTIA:0.013112,Ctenomys_lami_CTENOMYIDAE_RODENTIA:0.004343):0.008227):0.00185):1.0E-6,Ctenomys_ibicuiensis_CTENOMYIDAE_RODENTIA:0.015633):0.010086,((((Ctenomys_australis_CTENOMYIDAE_RODENTIA:0.003524,(Ctenomys_porteousi_CTENOMYIDAE_RODENTIA:0.003045,Ctenomys_mendocinus_CTENOMYIDAE_RODENTIA:0.005888):2.74E-4):0.002234,((Ctenomys_flamarioni_CTENOMYIDAE_RODENTIA:0.008427,(Ctenomys_bonettoi_CTENOMYIDAE_RODENTIA:0.00339,Ctenomys_yolandae_CTENOMYIDAE_RODENTIA:1.0E-6):0.001528):0.004914,Ctenomys_azarae_CTENOMYIDAE_RODENTIA:0.007284):2.38E-4):0.001881,Ctenomys_rionegrensis_CTENOMYIDAE_RODENTIA:0.014736):0.009287,(Ctenomys_leucodon_CTENOMYIDAE_RODENTIA:0.044211,(Ctenomys_talarum_CTENOMYIDAE_RODENTIA:0.003464,Ctenomys_pundti_CTENOMYIDAE_RODENTIA:0.01392):0.008821):0.003671):0.003376):0.006637,((Ctenomys_tucumanus_CTENOMYIDAE_RODENTIA:0.018339,(((Ctenomys_occultus_CTENOMYIDAE_RODENTIA:0.005738,Ctenomys_argentinus_CTENOMYIDAE_RODENTIA:0.002157):0.001458,Ctenomys_latro_CTENOMYIDAE_RODENTIA:0.005534):0.001709,Ctenomys_pilarensis_CTENOMYIDAE_RODENTIA:1.0E-6):0.027283):0.00643,(((Ctenomys_sociabilis_CTENOMYIDAE_RODENTIA:0.023982,Ctenomys_haigi_CTENOMYIDAE_RODENTIA:0.006018):0.009649,((Ctenomys_coyhaiquensis_CTENOMYIDAE_RODENTIA:1.0E-6,Ctenomys_maulinus_CTENOMYIDAE_RODENTIA:0.010548):0.001809,(Ctenomys_fodax_CTENOMYIDAE_RODENTIA:0.006535,Ctenomys_sericeus_CTENOMYIDAE_RODENTIA:0.002979):4.09E-4):0.006508):0.007126,(Ctenomys_magellanicus_CTENOMYIDAE_RODENTIA:0.001775,Ctenomys_colburni_CTENOMYIDAE_RODENTIA:0.001781):0.017625):0.005457):0.002092):1.0E-6,((Ctenomys_scagliai_CTENOMYIDAE_RODENTIA:3.83E-4,Ctenomys_saltarius_CTENOMYIDAE_RODENTIA:0.00353):0.017394,(Ctenomys_opimus_CTENOMYIDAE_RODENTIA:0.003606,Ctenomys_fulvus_CTENOMYIDAE_RODENTIA:0.008128):0.017162):0.007897):0.001191):0.01185,((Ctenomys_lewisi_CTENOMYIDAE_RODENTIA:0.016352,Ctenomys_frater_CTENOMYIDAE_RODENTIA:0.025688):0.020035,(Ctenomys_conoveri_CTENOMYIDAE_RODENTIA:0.027061,Ctenomys_lessai_CTENOMYIDAE_RODENTIA:0.025455):0.010782):0.028902):0.013381):0.120915):0.032175,(((((Callistomys_pictus_ECHIMYIDAE_RODENTIA:0.081559,((((Proechimys_quadruplicatus_ECHIMYIDAE_RODENTIA:0.075809,(Proechimys_steerei_ECHIMYIDAE_RODENTIA:1.0E-6,Proechimys_simonsi_ECHIMYIDAE_RODENTIA:0.004022):0.061381):0.006862,(((Proechimys_longicaudatus_ECHIMYIDAE_RODENTIA:0.045917,(Proechimys_cuvieri_ECHIMYIDAE_RODENTIA:0.0371,Proechimys_brevicauda_ECHIMYIDAE_RODENTIA:0.041582):0.004268):0.018757,Proechimys_roberti_ECHIMYIDAE_RODENTIA:0.06261):0.007068,Proechimys_guyannensis_ECHIMYIDAE_RODENTIA:0.057055):0.003485):0.029658,Proechimys_hoplomyoides_ECHIMYIDAE_RODENTIA:0.06621):1.91E-4,Hoplomys_gymnurus_ECHIMYIDAE_RODENTIA:0.063637):0.033064):0.005688,Thrichomys_apereoides_ECHIMYIDAE_RODENTIA:0.135089):0.014446,((Myocastor_coypus_MYOCASTORIDAE_RODENTIA:0.109395,(Isothrix_barbarabrownae_ECHIMYIDAE_RODENTIA:0.057403,((Isothrix_sinnamariensis_ECHIMYIDAE_RODENTIA:0.009138,Isothrix_pagurus_ECHIMYIDAE_RODENTIA:0.013873):0.026793,(Isothrix_orinoci_ECHIMYIDAE_RODENTIA:0.014005,(Isothrix_bistriata_ECHIMYIDAE_RODENTIA:6.22E-4,Isothrix_negrensis_ECHIMYIDAE_RODENTIA:1.0E-6):0.015814):0.022537):0.010635):0.055621):0.02995,(((((Toromys_rhipidurus_ECHIMYIDAE_RODENTIA:0.03981,Toromys_grandis_ECHIMYIDAE_RODENTIA:0.063285):0.069218,(Pattonomys_semivillosus_ECHIMYIDAE_RODENTIA:0.076936,Pattonomys_occasius_ECHIMYIDAE_RODENTIA:0.07975):0.001649):0.036586,((Makalata_didelphoides_ECHIMYIDAE_RODENTIA:0.043252,Makalata_macrura_ECHIMYIDAE_RODENTIA:0.059963):0.047912,((Phyllomys_mantiqueirensis_ECHIMYIDAE_RODENTIA:0.044312,(Phyllomys_pattoni_ECHIMYIDAE_RODENTIA:0.035182,((Phyllomys_lundi_ECHIMYIDAE_RODENTIA:0.04574,(Phyllomys_nigrispinus_ECHIMYIDAE_RODENTIA:0.026028,(Phyllomys_sulinus_ECHIMYIDAE_RODENTIA:0.011075,Phyllomys_dasythrix_ECHIMYIDAE_RODENTIA:0.010583):0.012694):0.016659):0.007738,(Phyllomys_lamarum_ECHIMYIDAE_RODENTIA:0.016284,(Phyllomys_blainvillii_ECHIMYIDAE_RODENTIA:0.016818,Phyllomys_brasiliensis_ECHIMYIDAE_RODENTIA:0.011152):0.012665):0.021749):0.008259):0.002153):0.039105,Echimys_chrysurus_ECHIMYIDAE_RODENTIA:0.085026):0.010308):0.008275):0.023048,((Santamartamys_rufodorsalis_ECHIMYIDAE_RODENTIA:0.05946,Diplomys_labilis_ECHIMYIDAE_RODENTIA:0.076445):0.069516,((Dactylomys_peruanus_ECHIMYIDAE_RODENTIA:0.046979,(Dactylomys_boliviensis_ECHIMYIDAE_RODENTIA:0.019381,Dactylomys_dactylinus_ECHIMYIDAE_RODENTIA:0.034585):0.011163):0.050634,(Olallamys_albicauda_ECHIMYIDAE_RODENTIA:0.068753,Kannabateomys_amblyonyx_ECHIMYIDAE_RODENTIA:0.075128):0.006082):0.02374):0.015869):0.009354,(Lonchothrix_emiliae_ECHIMYIDAE_RODENTIA:0.090288,(Mesomys_occultus_ECHIMYIDAE_RODENTIA:0.067264,(Mesomys_stimulax_ECHIMYIDAE_RODENTIA:0.025241,Mesomys_hispidus_ECHIMYIDAE_RODENTIA:0.030425):0.005274):0.042454):0.044154):0.005598):0.006053):0.015151,(((((Trinomys_gratiosus_ECHIMYIDAE_RODENTIA:0.038696,Trinomys_moojeni_ECHIMYIDAE_RODENTIA:0.04016):0.034421,(Trinomys_dimidiatus_ECHIMYIDAE_RODENTIA:0.051144,Trinomys_iheringi_ECHIMYIDAE_RODENTIA:0.069219):0.025895):0.020955,Trinomys_albispinus_ECHIMYIDAE_RODENTIA:0.103548):0.018371,(((Trinomys_setosus_ECHIMYIDAE_RODENTIA:0.025678,((Thrichomys_fosteri_ECHIMYIDAE_RODENTIA:0.026328,(Thrichomys_pachyurus_ECHIMYIDAE_RODENTIA:0.030665,Thrichomys_laurentius_ECHIMYIDAE_RODENTIA:0.021194):0.007379):0.007526,Thrichomys_inermis_ECHIMYIDAE_RODENTIA:0.029755):0.007428):0.086163,Trinomys_yonenagae_ECHIMYIDAE_RODENTIA:0.040149):0.010306,(Trinomys_eliasi_ECHIMYIDAE_RODENTIA:0.021105,Trinomys_paratus_ECHIMYIDAE_RODENTIA:0.017217):0.057583):0.041913):0.03289,(Clyomys_laticeps_ECHIMYIDAE_RODENTIA:0.059636,Euryzygomatomys_spinosus_ECHIMYIDAE_RODENTIA:0.044394):0.080251):0.007264):0.014619,(Carterodon_sulcidens_ECHIMYIDAE_RODENTIA:0.210104,(Plagiodontia_aedium_CAPROMYIDAE_RODENTIA:0.083076,((Geocapromys_ingrahami_CAPROMYIDAE_RODENTIA:0.025149,Geocapromys_brownii_CAPROMYIDAE_RODENTIA:0.013622):0.037043,(Capromys_pilorides_CAPROMYIDAE_RODENTIA:0.021913,(Mysateles_prehensilis_CAPROMYIDAE_RODENTIA:0.021557,(Mesocapromys_melanurus_CAPROMYIDAE_RODENTIA:0.011906,(Mesocapromys_auritus_CAPROMYIDAE_RODENTIA:0.012175,Mesocapromys_angelcabrerai_CAPROMYIDAE_RODENTIA:0.008695):9.14E-4):0.020104):0.011288):0.028971):0.0286):0.056218):0.005353):0.071655):0.014593,(Abrocoma_boliviensis_ABROCOMIDAE_RODENTIA:0.092367,(Abrocoma_bennettii_ABROCOMIDAE_RODENTIA:0.049216,(Abrocoma_cinerea_ABROCOMIDAE_RODENTIA:0.099443,Cuscomys_ashaninka_ABROCOMIDAE_RODENTIA:0.055962):0.007056):0.042333):0.117253):0.143874):0.034457):0.010479,((Cuniculus_paca_CUNICULIDAE_RODENTIA:0.025444,Cuniculus_taczanowskii_CUNICULIDAE_RODENTIA:0.03419):0.160192,(((Myoprocta_acouchy_DASYPROCTIDAE_RODENTIA:0.028926,Myoprocta_pratti_DASYPROCTIDAE_RODENTIA:0.042506):0.024527,(((Dasyprocta_azarae_DASYPROCTIDAE_RODENTIA:0.044662,Dasyprocta_fuliginosa_DASYPROCTIDAE_RODENTIA:0.015738):0.028295,Dasyprocta_leporina_DASYPROCTIDAE_RODENTIA:0.033344):3.19E-4,Dasyprocta_punctata_DASYPROCTIDAE_RODENTIA:0.022359):0.047065):0.119697,(((Dolichotis_salinicola_CAVIIDAE_RODENTIA:0.075812,Dolichotis_patagonum_CAVIIDAE_RODENTIA:0.06686):0.042191,((Kerodon_acrobata_CAVIIDAE_RODENTIA:0.032735,Kerodon_rupestris_CAVIIDAE_RODENTIA:0.052174):0.046897,Hydrochoerus_hydrochaeris_CAVIIDAE_RODENTIA:0.09445):0.028428):0.02492,(((Microcavia_niata_CAVIIDAE_RODENTIA:0.031152,Microcavia_australis_CAVIIDAE_RODENTIA:0.097395):0.086912,(Cavia_magna_CAVIIDAE_RODENTIA:0.034651,(Cavia_fulgida_CAVIIDAE_RODENTIA:0.033106,((Cavia_aperea_CAVIIDAE_RODENTIA:0.022666,Cavia_patzelti_CAVIIDAE_RODENTIA:0.006822):0.02342,(Cavia_porcellus_CAVIIDAE_RODENTIA:0.012537,Cavia_tschudii_CAVIIDAE_RODENTIA:0.017901):0.007486):0.004615):0.028927):0.084766):0.029938,(Galea_musteloides_CAVIIDAE_RODENTIA:0.094022,Galea_spixii_CAVIIDAE_RODENTIA:0.105189):0.108817):0.01343):0.099532):0.014978):0.104357):0.070273,((Petromus_typicus_PETROMURIDAE_RODENTIA:0.244748,Thryonomys_swinderianus_THRYONOMYIDAE_RODENTIA:0.263247):0.15877,(Heterocephalus_glaber_HETEROCEPHALIDAE_RODENTIA:0.178242,(Heliophobius_argenteocinereus_BATHYERGIDAE_RODENTIA:0.140222,(((Bathyergus_suillus_BATHYERGIDAE_RODENTIA:0.006195,Bathyergus_janetta_BATHYERGIDAE_RODENTIA:0.039608):0.048889,Georychus_capensis_BATHYERGIDAE_RODENTIA:0.137065):0.019736,(Cryptomys_hottentotus_BATHYERGIDAE_RODENTIA:0.095668,((Fukomys_mechowi_BATHYERGIDAE_RODENTIA:0.035877,Fukomys_bocagei_BATHYERGIDAE_RODENTIA:0.0327):0.010003,((((Fukomys_amatus_BATHYERGIDAE_RODENTIA:0.004443,Fukomys_micklemi_BATHYERGIDAE_RODENTIA:0.017035):0.015472,Fukomys_damarensis_BATHYERGIDAE_RODENTIA:0.018215):0.002913,Fukomys_darlingi_BATHYERGIDAE_RODENTIA:0.029566):0.007835,Fukomys_whytei_BATHYERGIDAE_RODENTIA:0.031037):0.009946):0.039316):0.02748):0.020343):0.134152):0.056679):0.048619):0.029618,(Trichys_fasciculata_HYSTRICIDAE_RODENTIA:0.13529,(Atherurus_macrourus_HYSTRICIDAE_RODENTIA:0.050464,((Hystrix_brachyura_HYSTRICIDAE_RODENTIA:0.013319,(Hystrix_indica_HYSTRICIDAE_RODENTIA:0.041121,(Hystrix_africaeaustralis_HYSTRICIDAE_RODENTIA:0.013168,Hystrix_cristata_HYSTRICIDAE_RODENTIA:0.031232):0.008086):0.040326):0.023528,Atherurus_africanus_HYSTRICIDAE_RODENTIA:0.082669):0.008761):0.069276):0.15288):0.190039,(Laonastes_aenigmamus_DIATOMYIDAE_RODENTIA:0.353546,(Massoutiera_mzabi_CTENODACTYLIDAE_RODENTIA:0.081936,(Ctenodactylus_vali_CTENODACTYLIDAE_RODENTIA:0.013263,Ctenodactylus_gundi_CTENODACTYLIDAE_RODENTIA:0.02201):0.074108):0.310907):0.171725):0.080711,(((Glirulus_japonicus_GLIRIDAE_RODENTIA:0.170115,Glis_glis_GLIRIDAE_RODENTIA:0.140686):0.037299,((Muscardinus_avellanarius_GLIRIDAE_RODENTIA:0.192298,(Dryomys_nitedula_GLIRIDAE_RODENTIA:0.106214,(Eliomys_quercinus_GLIRIDAE_RODENTIA:0.020322,Eliomys_melanurus_GLIRIDAE_RODENTIA:0.026508):0.110267):0.053213):0.075749,(Graphiurus_kelleni_GLIRIDAE_RODENTIA:0.063682,Graphiurus_murinus_GLIRIDAE_RODENTIA:0.03416):0.146361):0.015799):0.191635,(Aplodontia_rufa_APLODONTIIDAE_RODENTIA:0.255192,(((((((Eoglaucomys_fimbriatus_SCIURIDAE_RODENTIA:0.118644,(Glaucomys_sabrinus_SCIURIDAE_RODENTIA:0.02302,Glaucomys_volans_SCIURIDAE_RODENTIA:0.017025):0.057289):0.006414,(((Hylopetes_alboniger_SCIURIDAE_RODENTIA:0.05178,(Petinomys_setosus_SCIURIDAE_RODENTIA:0.057145,(Petaurillus_kinlochii_SCIURIDAE_RODENTIA:0.055592,Hylopetes_phayrei_SCIURIDAE_RODENTIA:0.020432):0.002518):0.02109):0.037442,(Hylopetes_nigripes_SCIURIDAE_RODENTIA:0.058378,(Hylopetes_spadiceus_SCIURIDAE_RODENTIA:0.01613,Hylopetes_lepidus_SCIURIDAE_RODENTIA:0.045575):0.027905):0.016184):1.0E-6,Iomys_horsfieldii_SCIURIDAE_RODENTIA:0.050236):0.026089):0.024195,((Petaurista_leucogenys_SCIURIDAE_RODENTIA:0.053272,((Petaurista_lena_SCIURIDAE_RODENTIA:0.054481,((Petaurista_grandis_SCIURIDAE_RODENTIA:0.017633,Petaurista_petaurista_SCIURIDAE_RODENTIA:0.010019):0.01895,Petaurista_caniceps_SCIURIDAE_RODENTIA:0.055559):0.016046):0.019739,(((Petaurista_philippensis_SCIURIDAE_RODENTIA:0.016783,(Petaurista_alborufus_SCIURIDAE_RODENTIA:0.030142,Petaurista_hainana_SCIURIDAE_RODENTIA:0.02069):0.002962):0.012966,(Petaurista_yunanensis_SCIURIDAE_RODENTIA:0.022285,Petaurista_albiventer_SCIURIDAE_RODENTIA:0.026867):0.022008):0.025964,(Petaurista_elegans_SCIURIDAE_RODENTIA:0.048988,(Petaurista_marica_SCIURIDAE_RODENTIA:0.010697,Petaurista_xanthotis_SCIURIDAE_RODENTIA:0.021506):0.019026):0.052738):0.011065):0.014943):0.042817,((Pteromys_momonga_SCIURIDAE_RODENTIA:0.062003,Pteromys_volans_SCIURIDAE_RODENTIA:0.047932):0.072899,((Aeromys_tephromelas_SCIURIDAE_RODENTIA:0.065582,Eupetaurus_cinereus_SCIURIDAE_RODENTIA:0.067927):0.024709,(Pteromyscus_pulverulentus_SCIURIDAE_RODENTIA:0.032338,((Aeretes_melanopterus_SCIURIDAE_RODENTIA:0.010487,Trogopterus_xanthipes_SCIURIDAE_RODENTIA:0.019431):0.027746,Belomys_pearsonii_SCIURIDAE_RODENTIA:0.045462):0.011092):0.061359):0.023483):0.014471):0.014083):0.025117,((Tamiasciurus_douglasii_SCIURIDAE_RODENTIA:0.004639,(Tamiasciurus_hudsonicus_SCIURIDAE_RODENTIA:2.89E-4,Tamiasciurus_mearnsi_SCIURIDAE_RODENTIA:0.015492):0.015736):0.100229,(Rheithrosciurus_macrotis_SCIURIDAE_RODENTIA:0.04708,((Sciurus_anomalus_SCIURIDAE_RODENTIA:0.100934,((((Sciurus_griseus_SCIURIDAE_RODENTIA:0.01961,Sciurus_aberti_SCIURIDAE_RODENTIA:0.041105):0.042871,(((Microsciurus_flaviventer_SCIURIDAE_RODENTIA:0.029238,((Sciurus_igniventris_SCIURIDAE_RODENTIA:0.037797,(Sciurus_spadiceus_SCIURIDAE_RODENTIA:0.036574,Sciurus_ignitus_SCIURIDAE_RODENTIA:0.004488):0.015651):0.012349,(Sciurus_gilvigularis_SCIURIDAE_RODENTIA:1.0E-6,Sciurus_aestuans_SCIURIDAE_RODENTIA:1.0E-6):0.037694):0.004161):0.001295,Sciurus_stramineus_SCIURIDAE_RODENTIA:0.034502):0.006671,(Sciurus_deppei_SCIURIDAE_RODENTIA:0.070007,((Sciurus_granatensis_SCIURIDAE_RODENTIA:0.004673,Microsciurus_alfari_SCIURIDAE_RODENTIA:0.009734):0.027865,((Sciurus_oculatus_SCIURIDAE_RODENTIA:0.00166,Sciurus_aureogaster_SCIURIDAE_RODENTIA:1.0E-6):0.032629,Sciurus_variegatoides_SCIURIDAE_RODENTIA:0.043379):0.009786):0.005692):0.003624):0.003412):0.008179,Sciurus_carolinensis_SCIURIDAE_RODENTIA:0.058105):0.006649,Sciurus_niger_SCIURIDAE_RODENTIA:0.039645):0.014037):0.005838,(Sciurus_vulgaris_SCIURIDAE_RODENTIA:0.010221,Sciurus_lis_SCIURIDAE_RODENTIA:0.019607):0.070365):0.003078):0.020944):0.04997):0.039059,(((Sciurotamias_davidianus_SCIURIDAE_RODENTIA:0.157727,(((((Epixerus_ebii_SCIURIDAE_RODENTIA:0.069558,Protoxerus_stangeri_SCIURIDAE_RODENTIA:0.067085):0.020956,(Funisciurus_pyrropus_SCIURIDAE_RODENTIA:0.074609,Paraxerus_alexandri_SCIURIDAE_RODENTIA:0.09858):0.035935):0.007567,((Funisciurus_carruthersi_SCIURIDAE_RODENTIA:0.099583,((Paraxerus_ochraceus_SCIURIDAE_RODENTIA:0.020116,Paraxerus_cepapi_SCIURIDAE_RODENTIA:0.015419):0.053218,Paraxerus_vexillarius_SCIURIDAE_RODENTIA:0.069049):0.052546):0.022204,(Heliosciurus_undulatus_SCIURIDAE_RODENTIA:0.096479,Heliosciurus_ruwenzorii_SCIURIDAE_RODENTIA:0.043738):0.056126):0.009271):0.006552,Myosciurus_pumilio_SCIURIDAE_RODENTIA:0.16377):0.051757,((Tamias_sibiricus_SCIURIDAE_RODENTIA:0.066379,(((Tamias_speciosus_SCIURIDAE_RODENTIA:5.73E-4,Tamias_minimus_SCIURIDAE_RODENTIA:4.66E-4):0.003994,(((Tamias_panamintinus_SCIURIDAE_RODENTIA:0.012082,Tamias_alpinus_SCIURIDAE_RODENTIA:0.012148):0.004735,((((Tamias_obscurus_SCIURIDAE_RODENTIA:0.018088,Tamias_merriami_SCIURIDAE_RODENTIA:0.011341):0.029229,(Tamias_amoenus_SCIURIDAE_RODENTIA:0.03494,(Tamias_siskiyou_SCIURIDAE_RODENTIA:0.033891,((Tamias_sonomae_SCIURIDAE_RODENTIA:0.008418,Tamias_senex_SCIURIDAE_RODENTIA:0.007262):0.003343,(Tamias_townsendii_SCIURIDAE_RODENTIA:0.010063,Tamias_ochrogenys_SCIURIDAE_RODENTIA:0.012148):0.001624):0.021459):0.010655):0.013412):0.002955,(((Tamias_bulleri_SCIURIDAE_RODENTIA:0.023823,((((Tamias_dorsalis_SCIURIDAE_RODENTIA:0.007398,Tamias_cinereicollis_SCIURIDAE_RODENTIA:0.001176):0.002912,Tamias_palmeri_SCIURIDAE_RODENTIA:0.004548):0.00542,(Tamias_quadrivittatus_SCIURIDAE_RODENTIA:0.007322,Tamias_umbrinus_SCIURIDAE_RODENTIA:0.013073):0.001421):0.001842,Tamias_rufus_SCIURIDAE_RODENTIA:0.010731):0.007898):0.003075,Tamias_canipes_SCIURIDAE_RODENTIA:0.024453):0.00551,Tamias_durangae_SCIURIDAE_RODENTIA:0.030482):0.008145):0.014337,Tamias_ruficaudus_SCIURIDAE_RODENTIA:0.028473):0.01646):0.006607,Tamias_quadrimaculatus_SCIURIDAE_RODENTIA:0.00772):0.006514):0.040874,Tamias_striatus_SCIURIDAE_RODENTIA:0.045925):0.022737):0.067266,(((((Callospermophilus_lateralis_SCIURIDAE_RODENTIA:0.014357,(Callospermophilus_saturatus_SCIURIDAE_RODENTIA:0.029332,Callospermophilus_madrensis_SCIURIDAE_RODENTIA:0.031073):0.00632):0.03299,(Otospermophilus_variegatus_SCIURIDAE_RODENTIA:0.021721,(Otospermophilus_beecheyi_SCIURIDAE_RODENTIA:0.024367,Otospermophilus_atricapillus_SCIURIDAE_RODENTIA:0.022723):0.01017):0.052568):0.023277,(((Marmota_caudata_SCIURIDAE_RODENTIA:0.013627,Marmota_menzbieri_SCIURIDAE_RODENTIA:0.02003):0.011512,(((Marmota_himalayana_SCIURIDAE_RODENTIA:0.01901,(Marmota_camtschatica_SCIURIDAE_RODENTIA:0.028748,Marmota_sibirica_SCIURIDAE_RODENTIA:0.01769):0.002292):0.005032,(Marmota_baibacina_SCIURIDAE_RODENTIA:0.021029,Marmota_bobak_SCIURIDAE_RODENTIA:0.015509):0.010001):0.003417,((Marmota_flaviventris_SCIURIDAE_RODENTIA:0.016211,(Marmota_olympus_SCIURIDAE_RODENTIA:0.025041,(Marmota_vancouverensis_SCIURIDAE_RODENTIA:0.004141,Marmota_caligata_SCIURIDAE_RODENTIA:0.00632):0.009639):0.005527):0.026434,(Marmota_broweri_SCIURIDAE_RODENTIA:0.040488,Marmota_marmota_SCIURIDAE_RODENTIA:0.036016):0.002629):0.001663):1.0E-6):0.010957,Marmota_monax_SCIURIDAE_RODENTIA:0.017408):0.022356):0.006029,((((Spermophilus_suslicus_SCIURIDAE_RODENTIA:0.035444,(Spermophilus_dauricus_SCIURIDAE_RODENTIA:0.035458,((Spermophilus_pallidicauda_SCIURIDAE_RODENTIA:0.001157,Spermophilus_alashanicus_SCIURIDAE_RODENTIA:1.0E-6):0.016065,((Spermophilus_fulvus_SCIURIDAE_RODENTIA:0.00787,(Spermophilus_erythrogenys_SCIURIDAE_RODENTIA:0.003235,Spermophilus_major_SCIURIDAE_RODENTIA:0.001263):0.004744):0.00339,Spermophilus_relictus_SCIURIDAE_RODENTIA:0.012699):0.010085):0.007349):0.016353):0.002089,(Spermophilus_xanthoprymnus_SCIURIDAE_RODENTIA:0.045612,(Spermophilus_citellus_SCIURIDAE_RODENTIA:0.019003,Spermophilus_taurensis_SCIURIDAE_RODENTIA:0.018224):0.017239):0.008292):0.004147,Spermophilus_pygmaeus_SCIURIDAE_RODENTIA:0.042125):0.022149,((Urocitellus_undulatus_SCIURIDAE_RODENTIA:0.041969,(((Urocitellus_beldingi_SCIURIDAE_RODENTIA:0.022663,Urocitellus_armatus_SCIURIDAE_RODENTIA:0.025986):0.011219,((Urocitellus_brunneus_SCIURIDAE_RODENTIA:0.024907,(Urocitellus_mollis_SCIURIDAE_RODENTIA:0.008687,Urocitellus_canus_SCIURIDAE_RODENTIA:0.008478):0.010505):0.006852,(Urocitellus_townsendii_SCIURIDAE_RODENTIA:0.027564,Urocitellus_washingtoni_SCIURIDAE_RODENTIA:0.023566):0.004186):0.006248):0.005802,(Urocitellus_columbianus_SCIURIDAE_RODENTIA:0.027717,(Urocitellus_parryii_SCIURIDAE_RODENTIA:0.011776,(Urocitellus_elegans_SCIURIDAE_RODENTIA:0.001092,Urocitellus_richardsonii_SCIURIDAE_RODENTIA:4.81E-4):0.007803):0.019014):0.005406):0.006508):0.01451,((Ictidomys_mexicanus_SCIURIDAE_RODENTIA:0.019366,(Ictidomys_parvidens_SCIURIDAE_RODENTIA:0.009403,Ictidomys_tridecemlineatus_SCIURIDAE_RODENTIA:0.001207):0.015899):0.020118,(Poliocitellus_franklinii_SCIURIDAE_RODENTIA:0.060186,(((Cynomys_mexicanus_SCIURIDAE_RODENTIA:0.002809,Cynomys_ludovicianus_SCIURIDAE_RODENTIA:0.003249):0.012572,(Cynomys_parvidens_SCIURIDAE_RODENTIA:0.011589,(Cynomys_leucurus_SCIURIDAE_RODENTIA:0.005163,Cynomys_gunnisoni_SCIURIDAE_RODENTIA:0.001104):0.004331):0.006233):0.025605,((Xerospermophilus_mohavensis_SCIURIDAE_RODENTIA:0.013001,Xerospermophilus_tereticaudus_SCIURIDAE_RODENTIA:0.017814):0.023274,(Xerospermophilus_perotensis_SCIURIDAE_RODENTIA:0.026893,Xerospermophilus_spilosoma_SCIURIDAE_RODENTIA:0.014993):0.026621):0.015408):0.006384):0.006454):0.013263):0.005419):0.010473):0.035313,((Ammospermophilus_harrisii_SCIURIDAE_RODENTIA:0.012958,(Ammospermophilus_interpres_SCIURIDAE_RODENTIA:0.019458,Ammospermophilus_leucurus_SCIURIDAE_RODENTIA:0.010379):0.008305):0.049399,(Notocitellus_adocetus_SCIURIDAE_RODENTIA:0.065874,Notocitellus_annulatus_SCIURIDAE_RODENTIA:0.032945):0.044559):0.008594):0.056831):0.01386):0.007189):0.019586,(Spermophilopsis_leptodactylus_SCIURIDAE_RODENTIA:0.133144,(Xerus_erythropus_SCIURIDAE_RODENTIA:0.090418,(Atlantoxerus_getulus_SCIURIDAE_RODENTIA:0.09827,(Xerus_rutilus_SCIURIDAE_RODENTIA:0.055984,(Xerus_princeps_SCIURIDAE_RODENTIA:0.039321,Xerus_inauris_SCIURIDAE_RODENTIA:0.0197):0.041537):0.008657):0.019592):0.064682):0.053399):0.012696,(((((((Nannosciurus_melanotis_SCIURIDAE_RODENTIA:0.103831,((Rubrisciurus_rubriventer_SCIURIDAE_RODENTIA:0.059163,Prosciurillus_murinus_SCIURIDAE_RODENTIA:0.049269):0.01932,Hyosciurus_heinrichi_SCIURIDAE_RODENTIA:0.043817):0.029365):0.004608,((Dremomys_pernyi_SCIURIDAE_RODENTIA:0.046512,(((Dremomys_pyrrhomerus_SCIURIDAE_RODENTIA:0.036451,Dremomys_rufigenis_SCIURIDAE_RODENTIA:0.023415):0.02044,Dremomys_gularis_SCIURIDAE_RODENTIA:0.075722):0.018019,Dremomys_lokriah_SCIURIDAE_RODENTIA:0.056364):0.010273):0.011764,(Tamiops_rodolphii_SCIURIDAE_RODENTIA:0.080959,((Tamiops_swinhoei_SCIURIDAE_RODENTIA:0.048605,Tamiops_maritimus_SCIURIDAE_RODENTIA:0.030756):0.020749,Tamiops_macclellandii_SCIURIDAE_RODENTIA:0.055037):0.009439):0.018428):0.011541):0.012455,((((Callosciurus_orestes_SCIURIDAE_RODENTIA:0.061702,Callosciurus_notatus_SCIURIDAE_RODENTIA:0.044449):0.025562,(Callosciurus_nigrovittatus_SCIURIDAE_RODENTIA:0.037541,Callosciurus_prevostii_SCIURIDAE_RODENTIA:0.028454):0.061685):0.011171,((Callosciurus_caniceps_SCIURIDAE_RODENTIA:0.051296,Callosciurus_inornatus_SCIURIDAE_RODENTIA:0.034356):0.039789,(Callosciurus_erythraeus_SCIURIDAE_RODENTIA:0.024209,Callosciurus_finlaysonii_SCIURIDAE_RODENTIA:0.040084):0.034706):0.010523):0.037111,((Sundasciurus_lowii_SCIURIDAE_RODENTIA:0.05122,Sundasciurus_fraterculus_SCIURIDAE_RODENTIA:0.069633):0.047346,(((Sundasciurus_hippurus_SCIURIDAE_RODENTIA:0.085834,(Sundasciurus_samarensis_SCIURIDAE_RODENTIA:0.009063,(Sundasciurus_mindanensis_SCIURIDAE_RODENTIA:0.031185,Sundasciurus_philippinensis_SCIURIDAE_RODENTIA:0.014917):0.007075):0.064537):0.011568,(Sundasciurus_rabori_SCIURIDAE_RODENTIA:0.051071,(((Sundasciurus_moellendorffi_SCIURIDAE_RODENTIA:0.004132,Sundasciurus_juvencus_SCIURIDAE_RODENTIA:0.001721):0.001489,Sundasciurus_hoogstraali_SCIURIDAE_RODENTIA:9.15E-4):0.004095,Sundasciurus_steerii_SCIURIDAE_RODENTIA:0.012117):0.025655):0.072302):0.009606,(Sundasciurus_brookei_SCIURIDAE_RODENTIA:0.071798,(Sundasciurus_jentinki_SCIURIDAE_RODENTIA:0.066335,Sundasciurus_tenuis_SCIURIDAE_RODENTIA:0.046894):0.023992):0.02299):0.013443):0.013246):0.010659):1.0E-6,(Menetes_berdmorei_SCIURIDAE_RODENTIA:0.059043,Rhinosciurus_laticaudatus_SCIURIDAE_RODENTIA:0.03349):0.009602):0.0223,Lariscus_insignis_SCIURIDAE_RODENTIA:0.098121):0.013949,(Exilisciurus_concinnus_SCIURIDAE_RODENTIA:0.056712,Exilisciurus_exilis_SCIURIDAE_RODENTIA:0.063971):0.055761):0.014954,(Funambulus_palmarum_SCIURIDAE_RODENTIA:0.038811,Funambulus_pennantii_SCIURIDAE_RODENTIA:0.049126):0.045335):0.0458):0.007305):0.017499,Sciurillus_pusillus_SCIURIDAE_RODENTIA:0.265111):0.013267,((Ratufa_bicolor_SCIURIDAE_RODENTIA:0.04523,Ratufa_affinis_SCIURIDAE_RODENTIA:0.050272):0.056199,Ratufa_macroura_SCIURIDAE_RODENTIA:0.021701):0.101462):0.027756):0.093396):0.039405):0.005167,(((((((Geomys_pinetis_GEOMYIDAE_RODENTIA:0.070031,(Geomys_breviceps_GEOMYIDAE_RODENTIA:0.031187,(((Geomys_personatus_GEOMYIDAE_RODENTIA:0.013348,Geomys_tropicalis_GEOMYIDAE_RODENTIA:0.026272):0.02255,(Geomys_streckeri_GEOMYIDAE_RODENTIA:0.037713,Geomys_attwateri_GEOMYIDAE_RODENTIA:0.043602):0.005405):0.011325,(Geomys_bursarius_GEOMYIDAE_RODENTIA:0.027553,((Geomys_arenarius_GEOMYIDAE_RODENTIA:0.041871,Geomys_knoxjonesi_GEOMYIDAE_RODENTIA:0.03414):0.015878,Geomys_texensis_GEOMYIDAE_RODENTIA:0.031193):0.005495):0.005697):0.009624):0.036655):0.026095,(Zygogeomys_trichopus_GEOMYIDAE_RODENTIA:0.106951,(((Cratogeomys_goldmani_GEOMYIDAE_RODENTIA:0.057757,Cratogeomys_castanops_GEOMYIDAE_RODENTIA:0.020389):0.012611,((Cratogeomys_fulvescens_GEOMYIDAE_RODENTIA:0.02085,(Cratogeomys_merriami_GEOMYIDAE_RODENTIA:0.017518,Cratogeomys_perotensis_GEOMYIDAE_RODENTIA:0.014533):0.001544):0.027073,(Cratogeomys_planiceps_GEOMYIDAE_RODENTIA:0.049244,Cratogeomys_fumosus_GEOMYIDAE_RODENTIA:0.039985):0.029865):0.014883):0.027742,(((((Orthogeomys_thaeleri_GEOMYIDAE_RODENTIA:0.001172,Orthogeomys_dariensis_GEOMYIDAE_RODENTIA:9.61E-4):0.014155,Orthogeomys_cavator_GEOMYIDAE_RODENTIA:0.020816):0.013007,(Orthogeomys_underwoodi_GEOMYIDAE_RODENTIA:0.040535,(Orthogeomys_heterodus_GEOMYIDAE_RODENTIA:0.013811,(Orthogeomys_matagalpae_GEOMYIDAE_RODENTIA:0.003688,Orthogeomys_cherriei_GEOMYIDAE_RODENTIA:0.002666):0.012584):0.015706):0.002293):0.037074,(Orthogeomys_lanius_GEOMYIDAE_RODENTIA:0.032098,Orthogeomys_hispidus_GEOMYIDAE_RODENTIA:0.019582):0.014383):0.060309,(Pappogeomys_bulleri_GEOMYIDAE_RODENTIA:0.066219,Orthogeomys_grandis_GEOMYIDAE_RODENTIA:0.10125):0.010819):0.008774):0.010606):0.008431):0.038277,((Thomomys_talpoides_GEOMYIDAE_RODENTIA:0.047992,(Thomomys_monticola_GEOMYIDAE_RODENTIA:0.052268,Thomomys_mazama_GEOMYIDAE_RODENTIA:0.078388):0.020724):0.056533,(Thomomys_bulbivorus_GEOMYIDAE_RODENTIA:0.092421,((Thomomys_townsendii_GEOMYIDAE_RODENTIA:0.062872,(Thomomys_umbrinus_GEOMYIDAE_RODENTIA:0.024165,Thomomys_bottae_GEOMYIDAE_RODENTIA:0.03501):3.14E-4):0.016474,(Thomomys_nayarensis_GEOMYIDAE_RODENTIA:0.062585,(Thomomys_atrovarius_GEOMYIDAE_RODENTIA:0.045415,Thomomys_sheldoni_GEOMYIDAE_RODENTIA:0.04944):0.009569):0.017036):0.012765):0.034319):0.023415):0.183195,(((Liomys_irroratus_HETEROMYIDAE_RODENTIA:0.078519,((Liomys_spectabilis_HETEROMYIDAE_RODENTIA:0.054987,Liomys_pictus_HETEROMYIDAE_RODENTIA:0.042017):0.037537,(((Heteromys_anomalus_HETEROMYIDAE_RODENTIA:0.064213,Heteromys_australis_HETEROMYIDAE_RODENTIA:0.062973):0.015676,(Heteromys_gaumeri_HETEROMYIDAE_RODENTIA:0.071821,(Heteromys_desmarestianus_HETEROMYIDAE_RODENTIA:0.053722,(Heteromys_nubicolens_HETEROMYIDAE_RODENTIA:0.025084,Heteromys_oresterus_HETEROMYIDAE_RODENTIA:0.026908):0.022133):0.030016):0.014108):0.022238,Heteromys_nelsoni_HETEROMYIDAE_RODENTIA:0.080565):0.029411):0.032609):0.063043,(Liomys_salvini_HETEROMYIDAE_RODENTIA:0.019842,Liomys_adspersus_HETEROMYIDAE_RODENTIA:0.034934):0.087414):0.096671,(((Chaetodipus_hispidus_HETEROMYIDAE_RODENTIA:0.135927,((((Chaetodipus_dalquesti_HETEROMYIDAE_RODENTIA:0.026555,Chaetodipus_arenarius_HETEROMYIDAE_RODENTIA:0.016895):0.068247,Chaetodipus_fallax_HETEROMYIDAE_RODENTIA:0.070353):0.011451,Chaetodipus_californicus_HETEROMYIDAE_RODENTIA:0.072263):0.016177,(((Chaetodipus_spinatus_HETEROMYIDAE_RODENTIA:0.06291,Chaetodipus_pernix_HETEROMYIDAE_RODENTIA:0.068748):0.013517,(Chaetodipus_intermedius_HETEROMYIDAE_RODENTIA:0.063026,(Chaetodipus_eremicus_HETEROMYIDAE_RODENTIA:0.019428,Chaetodipus_penicillatus_HETEROMYIDAE_RODENTIA:0.005046):0.026849):0.027177):0.025413,(Chaetodipus_nelsoni_HETEROMYIDAE_RODENTIA:0.041,(Chaetodipus_goldmani_HETEROMYIDAE_RODENTIA:0.020535,Chaetodipus_artus_HETEROMYIDAE_RODENTIA:0.019782):0.043927):0.046002):0.005827):0.02131):0.01798,(Chaetodipus_formosus_HETEROMYIDAE_RODENTIA:0.107662,(Chaetodipus_baileyi_HETEROMYIDAE_RODENTIA:0.078839,Chaetodipus_rudinoris_HETEROMYIDAE_RODENTIA:0.028801):0.107618):0.025372):0.055748,(Perognathus_fasciatus_HETEROMYIDAE_RODENTIA:0.122125,(((Perognathus_flavus_HETEROMYIDAE_RODENTIA:0.045855,(Perognathus_flavescens_HETEROMYIDAE_RODENTIA:0.058512,Perognathus_merriami_HETEROMYIDAE_RODENTIA:0.017364):0.0393):0.045893,(Perognathus_amplus_HETEROMYIDAE_RODENTIA:0.058252,(Perognathus_longimembris_HETEROMYIDAE_RODENTIA:0.02447,Perognathus_inornatus_HETEROMYIDAE_RODENTIA:0.028995):0.045279):0.04274):0.03782,(Perognathus_alticolus_HETEROMYIDAE_RODENTIA:0.00922,Perognathus_parvus_HETEROMYIDAE_RODENTIA:0.008062):0.114687):0.011496):0.054441):0.04555):0.042831):0.034112,((Microdipodops_pallidus_HETEROMYIDAE_RODENTIA:0.115926,Microdipodops_megacephalus_HETEROMYIDAE_RODENTIA:0.076411):0.058582,((((Dipodomys_elator_HETEROMYIDAE_RODENTIA:0.034376,Dipodomys_phillipsii_HETEROMYIDAE_RODENTIA:0.06817):0.021196,((Dipodomys_insularis_HETEROMYIDAE_RODENTIA:0.027213,Dipodomys_merriami_HETEROMYIDAE_RODENTIA:0.018403):0.013899,Dipodomys_nitratoides_HETEROMYIDAE_RODENTIA:0.036627):0.014574):0.028614,((Dipodomys_compactus_HETEROMYIDAE_RODENTIA:0.08907,Dipodomys_ordii_HETEROMYIDAE_RODENTIA:0.074729):0.021436,((((Dipodomys_heermanni_HETEROMYIDAE_RODENTIA:0.009667,Dipodomys_panamintinus_HETEROMYIDAE_RODENTIA:0.018188):0.014599,Dipodomys_stephensi_HETEROMYIDAE_RODENTIA:0.040734):0.007938,(Dipodomys_microps_HETEROMYIDAE_RODENTIA:0.079556,Dipodomys_californicus_HETEROMYIDAE_RODENTIA:0.078337):0.012972):0.007991,(Dipodomys_ingens_HETEROMYIDAE_RODENTIA:0.031751,(Dipodomys_gravipes_HETEROMYIDAE_RODENTIA:0.035988,(Dipodomys_venustus_HETEROMYIDAE_RODENTIA:0.055003,(Dipodomys_simulans_HETEROMYIDAE_RODENTIA:0.013125,Dipodomys_agilis_HETEROMYIDAE_RODENTIA:0.017728):0.023684):0.041258):0.009744):0.009414):0.013432):0.013197):0.01494,(Dipodomys_deserti_HETEROMYIDAE_RODENTIA:0.121542,(Dipodomys_nelsoni_HETEROMYIDAE_RODENTIA:0.061224,Dipodomys_spectabilis_HETEROMYIDAE_RODENTIA:0.03747):0.032683):0.01355):0.069216):0.087696):0.345959,(Castor_fiber_CASTORIDAE_RODENTIA:0.061993,Castor_canadensis_CASTORIDAE_RODENTIA:0.056875):0.276147):0.053782,(((Pedetes_surdaster_PEDETIDAE_RODENTIA:0.058488,Pedetes_capensis_PEDETIDAE_RODENTIA:0.022727):0.281757,(Anomalurus_beecrofti_ANOMALURIDAE_RODENTIA:0.101744,Idiurus_macrotis_ANOMALURIDAE_RODENTIA:0.175369):0.131023):0.083935,(((Sicista_tianshanica_DIPODIDAE_RODENTIA:0.053244,(Sicista_kazbegica_DIPODIDAE_RODENTIA:0.039993,(Sicista_concolor_DIPODIDAE_RODENTIA:0.02213,((Sicista_betulina_DIPODIDAE_RODENTIA:0.005068,Sicista_strandi_DIPODIDAE_RODENTIA:0.020565):0.015662,Sicista_subtilis_DIPODIDAE_RODENTIA:0.03654):0.0081):0.038177):0.027633):0.252309,(((Salpingotus_kozlovi_DIPODIDAE_RODENTIA:0.162109,Cardiocranius_paradoxus_DIPODIDAE_RODENTIA:0.128517):0.065081,(Euchoreutes_naso_DIPODIDAE_RODENTIA:0.129528,(((Dipus_sagitta_DIPODIDAE_RODENTIA:0.078973,((Stylodipus_andrewsi_DIPODIDAE_RODENTIA:0.031964,Stylodipus_telum_DIPODIDAE_RODENTIA:0.017212):0.042316,(Eremodipus_lichtensteini_DIPODIDAE_RODENTIA:0.069073,(Jaculus_blanfordi_DIPODIDAE_RODENTIA:0.03145,(Jaculus_orientalis_DIPODIDAE_RODENTIA:0.064834,Jaculus_jaculus_DIPODIDAE_RODENTIA:0.035638):1.0E-6):0.057899):0.025915):0.015225):0.052528,Paradipus_ctenodactylus_DIPODIDAE_RODENTIA:0.077824):0.072812,(((Allactaga_major_DIPODIDAE_RODENTIA:0.030849,Allactodipus_bobrinskii_DIPODIDAE_RODENTIA:0.04093):0.008921,((Allactaga_bullata_DIPODIDAE_RODENTIA:0.015411,Pygeretmus_pumilio_DIPODIDAE_RODENTIA:0.060356):0.025628,Allactaga_sibirica_DIPODIDAE_RODENTIA:0.026001):0.01003):0.050008,((Allactaga_hotsoni_DIPODIDAE_RODENTIA:0.001668,Allactaga_firouzi_DIPODIDAE_RODENTIA:0.002692):0.085522,((Allactaga_williamsi_DIPODIDAE_RODENTIA:0.06736,Allactaga_euphratica_DIPODIDAE_RODENTIA:0.077281):0.059574,(Allactaga_toussi_DIPODIDAE_RODENTIA:0.027159,Allactaga_elater_DIPODIDAE_RODENTIA:0.015365):0.030396):0.017561):0.026617):0.103236):0.007989):0.033833):0.062692,(Eozapus_setchuanus_DIPODIDAE_RODENTIA:0.07668,(Napaeozapus_insignis_DIPODIDAE_RODENTIA:0.076636,((Zapus_trinotatus_DIPODIDAE_RODENTIA:0.034213,Zapus_princeps_DIPODIDAE_RODENTIA:0.025137):0.036541,Zapus_hudsonius_DIPODIDAE_RODENTIA:0.061465):0.043216):0.080173):0.201644):0.097002):0.176987,(((((Calomyscus_bailwardi_CALOMYSCIDAE_RODENTIA:0.023365,Calomyscus_baluchi_CALOMYSCIDAE_RODENTIA:0.017722):0.023183,Calomyscus_hotsoni_CALOMYSCIDAE_RODENTIA:0.021869):0.192162,(((((((((Eliurus_ellermani_NESOMYIDAE_RODENTIA:0.031556,Eliurus_tanala_NESOMYIDAE_RODENTIA:0.021336):0.02834,((Eliurus_minor_NESOMYIDAE_RODENTIA:0.038072,Eliurus_myoxinus_NESOMYIDAE_RODENTIA:0.059091):0.014033,Eliurus_webbi_NESOMYIDAE_RODENTIA:0.068963):0.005981):0.015159,((Eliurus_antsingy_NESOMYIDAE_RODENTIA:0.020779,Eliurus_carletoni_NESOMYIDAE_RODENTIA:0.024636):0.036461,Eliurus_majori_NESOMYIDAE_RODENTIA:0.055509):0.016191):0.056044,(Eliurus_grandidieri_NESOMYIDAE_RODENTIA:0.080895,Voalavo_gymnocaudus_NESOMYIDAE_RODENTIA:0.070395):0.01248):0.037286,Gymnuromys_roberti_NESOMYIDAE_RODENTIA:0.100282):0.045882,Brachytarsomys_albicauda_NESOMYIDAE_RODENTIA:0.139631):0.041395,((Macrotarsomys_bastardi_NESOMYIDAE_RODENTIA:0.042034,Monticolomys_koopmani_NESOMYIDAE_RODENTIA:0.063419):0.087643,(Macrotarsomys_ingens_NESOMYIDAE_RODENTIA:0.110953,(Hypogeomys_antimena_NESOMYIDAE_RODENTIA:0.102314,((Brachyuromys_ramirohitra_NESOMYIDAE_RODENTIA:0.044146,Brachyuromys_betsileoensis_NESOMYIDAE_RODENTIA:0.051017):0.064988,(Nesomys_audeberti_NESOMYIDAE_RODENTIA:0.063768,Nesomys_rufus_NESOMYIDAE_RODENTIA:0.040524):0.047863):0.040605):0.038797):0.008034):0.025841):0.021538,((Delanymys_brooksi_NESOMYIDAE_RODENTIA:0.223968,((Petromyscus_monticularis_NESOMYIDAE_RODENTIA:0.210791,Mystromys_albicaudatus_NESOMYIDAE_RODENTIA:0.118481):0.094179,Petromyscus_collinus_NESOMYIDAE_RODENTIA:0.16669):0.01241):0.07625,((Beamys_hindei_NESOMYIDAE_RODENTIA:0.114379,(Cricetomys_emini_NESOMYIDAE_RODENTIA:0.056077,Cricetomys_gambianus_NESOMYIDAE_RODENTIA:0.047114):0.073172):0.069821,(Saccostomus_campestris_NESOMYIDAE_RODENTIA:0.23533,((Steatomys_parvus_NESOMYIDAE_RODENTIA:0.007626,Steatomys_krebsii_NESOMYIDAE_RODENTIA:0.029437):0.198897,(Dendromus_melanotis_NESOMYIDAE_RODENTIA:0.12177,((Dendromus_nyikae_NESOMYIDAE_RODENTIA:0.059461,(Dendromus_mystacalis_NESOMYIDAE_RODENTIA:0.073345,(Dendromus_kivu_NESOMYIDAE_RODENTIA:0.014711,(Dendromus_insignis_NESOMYIDAE_RODENTIA:0.010707,Dendromus_mesomelas_NESOMYIDAE_RODENTIA:0.017972):0.009834):0.049831):0.080067):0.039427,Malacothrix_typica_NESOMYIDAE_RODENTIA:0.248387):0.033513):0.042796):0.028891):0.016225):0.05948):0.022892):0.044091,(((((Uranomys_ruddi_MURIDAE_RODENTIA:0.222949,(Deomys_ferrugineus_MURIDAE_RODENTIA:0.205273,(((Acomys_ngurui_MURIDAE_RODENTIA:0.054165,(Acomys_spinosissimus_MURIDAE_RODENTIA:0.05835,Acomys_muzei_MURIDAE_RODENTIA:0.051879):0.040096):0.055489,(Acomys_russatus_MURIDAE_RODENTIA:0.080292,((Acomys_percivali_MURIDAE_RODENTIA:0.082532,Acomys_wilsoni_MURIDAE_RODENTIA:0.067785):0.037075,(Acomys_ignitus_MURIDAE_RODENTIA:0.059005,(Acomys_johannis_MURIDAE_RODENTIA:0.038792,((Acomys_dimidiatus_MURIDAE_RODENTIA:0.00372,Acomys_cahirinus_MURIDAE_RODENTIA:3.6E-4):0.024045,(Acomys_cilicicus_MURIDAE_RODENTIA:0.003434,(Acomys_nesiotes_MURIDAE_RODENTIA:0.002299,Acomys_minous_MURIDAE_RODENTIA:1.0E-6):0.003678):0.031984):0.009175):0.017715):0.029754):0.016749):0.063342):0.038914,(Lophuromys_woosnami_MURIDAE_RODENTIA:0.05838,(Lophuromys_sikapusi_MURIDAE_RODENTIA:0.063415,(Lophuromys_flavopunctatus_MURIDAE_RODENTIA:0.0149,((Lophuromys_melanonyx_MURIDAE_RODENTIA:0.024865,Lophuromys_brevicaudus_MURIDAE_RODENTIA:0.04415):0.012136,Lophuromys_chrysopus_MURIDAE_RODENTIA:0.059954):0.003766):0.047141):0.076324):0.083838):0.010227):0.029624):0.087314,(((Desmodilliscus_braueri_MURIDAE_RODENTIA:0.163791,Pachyuromys_duprasi_MURIDAE_RODENTIA:0.109297):0.029408,((Meriones_tamariscinus_MURIDAE_RODENTIA:0.085995,(((Psammomys_obesus_MURIDAE_RODENTIA:0.061339,Psammomys_vexillaris_MURIDAE_RODENTIA:0.042064):0.040718,(((Meriones_rex_MURIDAE_RODENTIA:0.020337,Meriones_crassus_MURIDAE_RODENTIA:0.020495):0.028191,Meriones_libycus_MURIDAE_RODENTIA:0.049957):0.025678,((Meriones_shawi_MURIDAE_RODENTIA:0.01186,Meriones_unguiculatus_MURIDAE_RODENTIA:0.044932):0.013649,(Meriones_chengi_MURIDAE_RODENTIA:0.0468,Meriones_meridianus_MURIDAE_RODENTIA:0.034033):0.031172):0.0081):0.01688):0.012381,(Brachiones_przewalskii_MURIDAE_RODENTIA:0.083683,Rhombomys_opimus_MURIDAE_RODENTIA:0.088948):0.012873):0.010545):0.017234,((Sekeetamys_calurus_MURIDAE_RODENTIA:0.093622,((Gerbillus_nancillus_MURIDAE_RODENTIA:0.080651,(((Gerbillus_cheesmani_MURIDAE_RODENTIA:0.040508,Gerbillus_gerbillus_MURIDAE_RODENTIA:0.028191):0.018973,(((Gerbillus_pyramidum_MURIDAE_RODENTIA:0.011862,(Gerbillus_perpallidus_MURIDAE_RODENTIA:0.001708,Gerbillus_floweri_MURIDAE_RODENTIA:0.002418):0.008234):0.008623,((Gerbillus_latastei_MURIDAE_RODENTIA:0.046275,(Gerbillus_hoogstraali_MURIDAE_RODENTIA:0.012095,Gerbillus_hesperinus_MURIDAE_RODENTIA:0.004139):0.022618):0.00569,(Gerbillus_tarabuli_MURIDAE_RODENTIA:0.006097,Gerbillus_occiduus_MURIDAE_RODENTIA:0.008132):0.028688):0.00303):0.016213,(Gerbillus_nigeriae_MURIDAE_RODENTIA:0.035342,Gerbillus_andersoni_MURIDAE_RODENTIA:0.034297):0.022564):0.019279):0.015649,(Gerbillus_simoni_MURIDAE_RODENTIA:0.072806,(Gerbillus_dasyurus_MURIDAE_RODENTIA:0.018001,(Gerbillus_campestris_MURIDAE_RODENTIA:0.007762,Gerbillus_rupicola_MURIDAE_RODENTIA:0.004079):0.029353):0.017156):0.010823):0.010236):0.011273,(Gerbillus_poecilops_MURIDAE_RODENTIA:0.069546,((Gerbillus_amoenus_MURIDAE_RODENTIA:0.005441,Gerbillus_nanus_MURIDAE_RODENTIA:0.0057):0.026261,Gerbillus_henleyi_MURIDAE_RODENTIA:0.05522):0.010316):0.020926):0.026046):0.03119,((Taterillus_pygargus_MURIDAE_RODENTIA:0.01456,Taterillus_arenarius_MURIDAE_RODENTIA:0.007995):0.03555,(Taterillus_gracilis_MURIDAE_RODENTIA:0.104251,(Taterillus_petteri_MURIDAE_RODENTIA:0.02517,Taterillus_emini_MURIDAE_RODENTIA:0.003837):1.0E-6):0.030941):0.086055):0.008761):0.043292):0.021478,(Tatera_indica_MURIDAE_RODENTIA:0.132704,((((Gerbilliscus_nigricaudus_MURIDAE_RODENTIA:0.117713,(Gerbilliscus_phillipsi_MURIDAE_RODENTIA:0.052528,Gerbilliscus_robustus_MURIDAE_RODENTIA:0.032321):0.030059):0.042242,(Gerbillurus_tytonis_MURIDAE_RODENTIA:0.046767,(Gerbillurus_paeba_MURIDAE_RODENTIA:0.045126,Gerbillurus_setzeri_MURIDAE_RODENTIA:0.056705):0.010986):0.038026):0.009649,(((Gerbilliscus_kempi_MURIDAE_RODENTIA:0.072686,(Gerbilliscus_guineae_MURIDAE_RODENTIA:0.052515,Gerbilliscus_gambiana_MURIDAE_RODENTIA:0.058033):0.015176):0.015226,((Gerbilliscus_brantsii_MURIDAE_RODENTIA:0.019019,Gerbilliscus_afra_MURIDAE_RODENTIA:0.04191):0.009304,(Gerbilliscus_leucogaster_MURIDAE_RODENTIA:0.007259,Gerbilliscus_validus_MURIDAE_RODENTIA:0.030257):0.03246):0.053331):0.0207,Gerbillurus_vallinus_MURIDAE_RODENTIA:0.084452):0.004495):0.04334,Desmodillus_auricularis_MURIDAE_RODENTIA:0.145226):0.018314):0.017297):0.137847):0.022936,Lophiomys_imhausi_MURIDAE_RODENTIA:0.285678):0.026558,(((Phloeomys_cumingi_MURIDAE_RODENTIA:1.0E-6,Phloeomys_pallidus_MURIDAE_RODENTIA:1.0E-6):0.094563,((Musseromys_gulantang_MURIDAE_RODENTIA:0.064786,Carpomys_phaeurus_MURIDAE_RODENTIA:0.077507):0.057214,(Batomys_salomonseni_MURIDAE_RODENTIA:0.077236,(Batomys_granti_MURIDAE_RODENTIA:0.070771,Crateromys_heaneyi_MURIDAE_RODENTIA:0.080985):0.015666):0.028871):0.031282):0.033746,((Micromys_minutus_MURIDAE_RODENTIA:0.216814,(((Maxomys_surifer_MURIDAE_RODENTIA:0.064071,(Maxomys_bartelsii_MURIDAE_RODENTIA:0.083446,Maxomys_moi_MURIDAE_RODENTIA:0.082068):0.008203):0.010883,((((Maxomys_dollmani_MURIDAE_RODENTIA:0.039758,Maxomys_hellwaldii_MURIDAE_RODENTIA:0.020556):0.03379,((Crunomys_celebensis_MURIDAE_RODENTIA:0.030562,(Crunomys_suncoides_MURIDAE_RODENTIA:0.013786,Crunomys_melanius_MURIDAE_RODENTIA:0.017318):0.014025):0.03557,(Maxomys_musschenbroekii_MURIDAE_RODENTIA:0.044575,((Maxomys_tajuddinii_MURIDAE_RODENTIA:0.038203,Maxomys_hylomyoides_MURIDAE_RODENTIA:0.019093):0.019271,Maxomys_whiteheadi_MURIDAE_RODENTIA:0.033135):0.00757):0.025797):0.00443):0.00963,Maxomys_ochraceiventer_MURIDAE_RODENTIA:0.070382):0.008107,(Maxomys_panglima_MURIDAE_RODENTIA:0.06118,(Maxomys_rajah_MURIDAE_RODENTIA:0.015921,Maxomys_pagensis_MURIDAE_RODENTIA:0.02571):0.029763):0.013622):0.00231):0.026415,((Waiomys_mamasae_MURIDAE_RODENTIA:0.093704,(Melasmothrix_naso_MURIDAE_RODENTIA:0.050112,Paucidentomys_vermidax_MURIDAE_RODENTIA:0.057351):0.00577):0.020453,(((Tonkinomys_daovantieni_MURIDAE_RODENTIA:0.046671,Saxatilomys_paulinae_MURIDAE_RODENTIA:0.061554):0.036923,(Margaretamys_elegans_MURIDAE_RODENTIA:0.04055,((Dacnomys_millardi_MURIDAE_RODENTIA:0.062547,(Leopoldamys_sabanus_MURIDAE_RODENTIA:0.034,(Leopoldamys_milleti_MURIDAE_RODENTIA:0.049644,(Leopoldamys_neilli_MURIDAE_RODENTIA:0.040613,Leopoldamys_edwardsi_MURIDAE_RODENTIA:0.057751):0.00477):0.006788):0.021948):0.017739,((Chiromyscus_langbianis_MURIDAE_RODENTIA:0.068833,(Chiromyscus_thomasi_MURIDAE_RODENTIA:0.026871,Chiromyscus_chiropus_MURIDAE_RODENTIA:0.013891):0.029374):0.017744,(((((Niviventer_confucianus_MURIDAE_RODENTIA:0.027918,(Niviventer_coninga_MURIDAE_RODENTIA:0.039431,((Niviventer_brahma_MURIDAE_RODENTIA:0.055535,Niviventer_eha_MURIDAE_RODENTIA:0.016313):0.018302,Niviventer_tenaster_MURIDAE_RODENTIA:0.041022):0.002857):0.009981):0.009445,Niviventer_fulvescens_MURIDAE_RODENTIA:0.037156):0.026257,Niviventer_culturatus_MURIDAE_RODENTIA:0.048255):0.012003,(Niviventer_andersoni_MURIDAE_RODENTIA:0.020474,Niviventer_excelsior_MURIDAE_RODENTIA:0.017876):0.041149):0.010951,(Niviventer_rapit_MURIDAE_RODENTIA:0.055667,(Niviventer_niviventer_MURIDAE_RODENTIA:0.041378,(Niviventer_hinpoon_MURIDAE_RODENTIA:0.033293,Niviventer_cremoriventer_MURIDAE_RODENTIA:0.023896):0.006142):0.013519):0.015038):0.012307):0.006449):0.004058):0.00938):0.016636,(Srilankamys_ohiensis_MURIDAE_RODENTIA:0.065342,(((((((Rattus_fuscipes_MURIDAE_RODENTIA:0.036922,(Rattus_tunneyi_MURIDAE_RODENTIA:0.031015,(Rattus_lutreolus_MURIDAE_RODENTIA:0.025206,(Rattus_sordidus_MURIDAE_RODENTIA:0.014695,Rattus_villosissimus_MURIDAE_RODENTIA:0.015576):0.009114):0.003685):0.010835):0.00379,(((Rattus_leucopus_MURIDAE_RODENTIA:0.021834,Rattus_verecundus_MURIDAE_RODENTIA:0.006942):0.010271,(Rattus_niobe_MURIDAE_RODENTIA:0.026752,((Rattus_steini_MURIDAE_RODENTIA:0.001167,(Rattus_novaeguineae_MURIDAE_RODENTIA:0.002006,Rattus_praetor_MURIDAE_RODENTIA:0.004567):0.001766):0.00443,Rattus_giluwensis_MURIDAE_RODENTIA:0.006945):0.014297):0.007766):0.001641,Rattus_morotaiensis_MURIDAE_RODENTIA:0.035654):5.16E-4):0.026375,(Diplothrix_legata_MURIDAE_RODENTIA:0.040201,(Rattus_norvegicus_MURIDAE_RODENTIA:0.036655,Rattus_nitidus_MURIDAE_RODENTIA:0.021323):0.024644):0.005921):0.00608,((Rattus_exulans_MURIDAE_RODENTIA:0.056465,((Rattus_pyctoris_MURIDAE_RODENTIA:0.026731,(Rattus_tanezumi_MURIDAE_RODENTIA:0.003407,Rattus_andamanensis_MURIDAE_RODENTIA:0.007377):0.017888):0.00495,((Rattus_hoffmanni_MURIDAE_RODENTIA:0.023809,Rattus_argentiventer_MURIDAE_RODENTIA:0.040497):0.011411,(Rattus_losea_MURIDAE_RODENTIA:0.016901,((Rattus_tiomanicus_MURIDAE_RODENTIA:0.016245,Rattus_rattus_MURIDAE_RODENTIA:0.011152):0.003412,Rattus_baluensis_MURIDAE_RODENTIA:0.015479):0.002332):0.00486):0.004677):0.025255):0.005982,Rattus_satarae_MURIDAE_RODENTIA:0.055967):0.00276):0.004094,((Nesokia_indica_MURIDAE_RODENTIA:0.032276,(Bandicota_bengalensis_MURIDAE_RODENTIA:0.022259,Bandicota_savilei_MURIDAE_RODENTIA:0.033181):0.008552):0.050152,((Tarsomys_apoensis_MURIDAE_RODENTIA:0.03039,(Limnomys_sibuanus_MURIDAE_RODENTIA:0.019497,Limnomys_bryophilus_MURIDAE_RODENTIA:0.023202):0.012192):0.005128,Rattus_everetti_MURIDAE_RODENTIA:0.057294):0.006525):0.002748):0.009943,((Halmaheramys_bokimekot_MURIDAE_RODENTIA:0.053529,(((Bunomys_chrysocomus_MURIDAE_RODENTIA:0.032544,Bunomys_andrewsi_MURIDAE_RODENTIA:0.023182):0.01014,Bunomys_penitus_MURIDAE_RODENTIA:0.039809):0.010113,(Taeromys_celebensis_MURIDAE_RODENTIA:0.049684,Paruromys_dominator_MURIDAE_RODENTIA:0.040142):0.011918):0.007744):0.002434,((Sundamys_muelleri_MURIDAE_RODENTIA:0.011703,Bandicota_indica_MURIDAE_RODENTIA:0.022783):0.055728,(Bullimus_luzonicus_MURIDAE_RODENTIA:0.020077,(Bullimus_gamay_MURIDAE_RODENTIA:0.031917,Bullimus_bagobus_MURIDAE_RODENTIA:0.031805):0.004272):0.045699):0.002227):0.007851):0.015215,(Berylmys_bowersi_MURIDAE_RODENTIA:0.015871,Berylmys_berdmorei_MURIDAE_RODENTIA:0.016533):0.055989):0.011112):0.024625):0.004351):0.026406):0.038568):0.01563,((((((Mus_pahari_MURIDAE_RODENTIA:0.035765,Mus_crociduroides_MURIDAE_RODENTIA:0.051079):0.057459,(((Malpaisomys_insularis_MURIDAE_RODENTIA:0.129647,(Mus_platythrix_MURIDAE_RODENTIA:1.0E-6,Mus_saxicola_MURIDAE_RODENTIA:1.0E-6):0.071229):0.024316,((Mus_caroli_MURIDAE_RODENTIA:0.067548,(Mus_cookii_MURIDAE_RODENTIA:0.04472,Mus_cervicolor_MURIDAE_RODENTIA:0.048499):0.011547):0.010842,((Mus_spretus_MURIDAE_RODENTIA:0.037379,(Mus_musculus_MURIDAE_RODENTIA:0.028583,((Mus_spicilegus_MURIDAE_RODENTIA:0.004384,Mus_macedonicus_MURIDAE_RODENTIA:0.002831):0.006292,Mus_cypriacus_MURIDAE_RODENTIA:0.011323):0.01377):0.00904):0.034748,(((Mus_famulus_MURIDAE_RODENTIA:0.045697,Mus_terricolor_MURIDAE_RODENTIA:0.030462):0.019036,Mus_booduga_MURIDAE_RODENTIA:0.0385):0.007356,Mus_fragilicauda_MURIDAE_RODENTIA:0.062153):0.00798):0.014318):0.025654):0.004883,((Muriculus_imberbis_MURIDAE_RODENTIA:0.07447,(Mus_callewaerti_MURIDAE_RODENTIA:0.078215,Mus_triton_MURIDAE_RODENTIA:0.036884):0.038339):0.014844,((Mus_neavei_MURIDAE_RODENTIA:0.033532,Mus_sorella_MURIDAE_RODENTIA:0.052571):0.027364,((Mus_bufo_MURIDAE_RODENTIA:0.021467,(Mus_setulosus_MURIDAE_RODENTIA:0.031485,Mus_mahomet_MURIDAE_RODENTIA:0.032285):0.00498):0.04665,((Mus_haussa_MURIDAE_RODENTIA:0.048917,Mus_mattheyi_MURIDAE_RODENTIA:0.037973):0.012659,(Mus_indutus_MURIDAE_RODENTIA:0.053427,((Mus_minutoides_MURIDAE_RODENTIA:0.018252,Mus_tenellus_MURIDAE_RODENTIA:0.018435):0.027871,Mus_musculoides_MURIDAE_RODENTIA:0.038734):0.011957):0.016381):0.01914):0.00668):0.00772):0.040414):0.008733):0.063523,(((((Heimyscus_fumosus_MURIDAE_RODENTIA:0.044999,Hylomyscus_denniae_MURIDAE_RODENTIA:0.003971):0.010339,(Hylomyscus_endorobae_MURIDAE_RODENTIA:0.025056,Hylomyscus_vulcanorum_MURIDAE_RODENTIA:0.025888):0.011016):0.046221,((((Hylomyscus_walterverheyeni_MURIDAE_RODENTIA:0.022322,Hylomyscus_stella_MURIDAE_RODENTIA:0.019464):0.021035,(Hylomyscus_alleni_MURIDAE_RODENTIA:0.035604,Hylomyscus_pamfi_MURIDAE_RODENTIA:0.032795):0.007924):0.019601,(Hylomyscus_parvus_MURIDAE_RODENTIA:0.039729,(Hylomyscus_anselli_MURIDAE_RODENTIA:0.039492,(Hylomyscus_kerbispeterhansi_MURIDAE_RODENTIA:0.030935,Hylomyscus_arcimontensis_MURIDAE_RODENTIA:0.021688):0.014378):0.042367):0.013194):0.015842,((Hylomyscus_aeta_MURIDAE_RODENTIA:0.026345,Hylomyscus_grandis_MURIDAE_RODENTIA:0.012721):0.044822,Hylomyscus_baeri_MURIDAE_RODENTIA:0.064047):0.017006):0.007763):0.01856,(Praomys_delectorum_MURIDAE_RODENTIA:0.045691,Mastomys_pernanus_MURIDAE_RODENTIA:0.03471):0.033965):0.004098,(((Praomys_degraaffi_MURIDAE_RODENTIA:0.059614,(Praomys_mutoni_MURIDAE_RODENTIA:0.036698,(Praomys_jacksoni_MURIDAE_RODENTIA:0.024844,Praomys_minor_MURIDAE_RODENTIA:0.028576):0.013791):0.007312):0.020415,((Praomys_daltoni_MURIDAE_RODENTIA:0.003867,Praomys_derooi_MURIDAE_RODENTIA:0.007424):0.070282,((Praomys_tullbergi_MURIDAE_RODENTIA:0.011753,Praomys_misonnei_MURIDAE_RODENTIA:0.027434):0.005841,((((Praomys_coetzeei_MURIDAE_RODENTIA:0.018028,Praomys_petteri_MURIDAE_RODENTIA:0.01326):0.029226,(Praomys_hartwigi_MURIDAE_RODENTIA:0.01073,Praomys_obscurus_MURIDAE_RODENTIA:0.015302):0.0235):0.015944,Praomys_morio_MURIDAE_RODENTIA:0.034433):0.005881,Praomys_rostratus_MURIDAE_RODENTIA:0.018417):0.00266):0.028537):0.008256):0.01973,(((Praomys_lukolelae_MURIDAE_RODENTIA:0.046004,Praomys_verschureni_MURIDAE_RODENTIA:0.037045):0.047091,((Colomys_goslingi_MURIDAE_RODENTIA:0.059545,Zelotomys_hildegardeae_MURIDAE_RODENTIA:0.043626):0.019949,Myomyscus_verreauxii_MURIDAE_RODENTIA:0.075433):0.009774):0.006104,((Myomyscus_yemeni_MURIDAE_RODENTIA:0.081213,((Stenocephalemys_albipes_MURIDAE_RODENTIA:0.028573,Stenocephalemys_griseicauda_MURIDAE_RODENTIA:0.015799):0.005605,Stenocephalemys_albocaudata_MURIDAE_RODENTIA:0.036444):0.053355):0.017764,(((Mastomys_huberti_MURIDAE_RODENTIA:0.031276,(((Mastomys_natalensis_MURIDAE_RODENTIA:0.018327,Mastomys_erythroleucus_MURIDAE_RODENTIA:0.020925):0.00792,Mastomys_coucha_MURIDAE_RODENTIA:0.045302):0.005436,Mastomys_awashensis_MURIDAE_RODENTIA:0.033414):0.008704):0.027907,Mastomys_kollmannspergeri_MURIDAE_RODENTIA:0.08266):0.013724,Myomyscus_brockmani_MURIDAE_RODENTIA:0.083828):0.004497):0.006313):0.003172):0.009671):0.057207):0.009274,((((Tokudaia_tokunoshimensis_MURIDAE_RODENTIA:0.011089,Tokudaia_osimensis_MURIDAE_RODENTIA:0.024408):0.038745,Tokudaia_muenninki_MURIDAE_RODENTIA:0.053566):0.0773,(((Apodemus_argenteus_MURIDAE_RODENTIA:0.089945,Apodemus_gurkha_MURIDAE_RODENTIA:0.083324):0.019721,(Apodemus_mystacinus_MURIDAE_RODENTIA:0.086633,((((Apodemus_pallipes_MURIDAE_RODENTIA:0.011213,Apodemus_uralensis_MURIDAE_RODENTIA:0.010045):0.028781,(Apodemus_sylvaticus_MURIDAE_RODENTIA:0.046151,(Apodemus_ponticus_MURIDAE_RODENTIA:0.017195,Apodemus_flavicollis_MURIDAE_RODENTIA:0.018717):0.008757):0.006184):0.006246,Apodemus_alpicola_MURIDAE_RODENTIA:0.026129):0.009364,Apodemus_witherbyi_MURIDAE_RODENTIA:0.042545):0.045834):0.020441):0.002933,(((Apodemus_peninsulae_MURIDAE_RODENTIA:0.085523,(Apodemus_chevrieri_MURIDAE_RODENTIA:0.02384,Apodemus_agrarius_MURIDAE_RODENTIA:0.029174):0.073645):0.014102,(Apodemus_latronum_MURIDAE_RODENTIA:0.050407,(Apodemus_semotus_MURIDAE_RODENTIA:0.027901,Apodemus_draco_MURIDAE_RODENTIA:0.029796):0.041185):0.036677):0.012432,Apodemus_speciosus_MURIDAE_RODENTIA:0.082275):0.017883):0.028101):0.031967,(Malacomys_cansdalei_MURIDAE_RODENTIA:0.032471,(Malacomys_longipes_MURIDAE_RODENTIA:0.055347,Malacomys_edwardsi_MURIDAE_RODENTIA:0.055023):0.041839):0.064239):0.006957):0.009167,((Cremnomys_cutchicus_MURIDAE_RODENTIA:0.128353,(Millardia_kathleenae_MURIDAE_RODENTIA:0.060264,Millardia_meltada_MURIDAE_RODENTIA:0.083298):0.061067):0.040051,((((((Hybomys_lunaris_MURIDAE_RODENTIA:0.065137,Hybomys_univittatus_MURIDAE_RODENTIA:0.060902):0.028107,Stochomys_longicaudatus_MURIDAE_RODENTIA:0.07438):0.031064,(((Grammomys_macmillani_MURIDAE_RODENTIA:0.048136,(Grammomys_ibeanus_MURIDAE_RODENTIA:0.028882,(Grammomys_dolichurus_MURIDAE_RODENTIA:0.009431,(Thallomys_loringi_MURIDAE_RODENTIA:0.062819,(Thallomys_nigricauda_MURIDAE_RODENTIA:0.053311,Thallomys_paedulcus_MURIDAE_RODENTIA:0.023613):0.023702):0.055972):0.016037):0.015602):0.06881,((Aethomys_kaiseri_MURIDAE_RODENTIA:0.08214,(Dephomys_defua_MURIDAE_RODENTIA:0.057359,(Aethomys_chrysophilus_MURIDAE_RODENTIA:0.013274,Aethomys_ineptus_MURIDAE_RODENTIA:0.031496):0.01309):0.027873):0.020491,Aethomys_namaquensis_MURIDAE_RODENTIA:0.086377):0.00554):0.010808,((Desmomys_harringtoni_MURIDAE_RODENTIA:0.088239,((Pelomys_fallax_MURIDAE_RODENTIA:0.064063,Mylomys_dybowskii_MURIDAE_RODENTIA:0.082129):0.027815,((((Arvicanthis_nairobae_MURIDAE_RODENTIA:0.040812,Arvicanthis_ansorgei_MURIDAE_RODENTIA:0.032833):0.041382,(Arvicanthis_neumanni_MURIDAE_RODENTIA:0.034201,(Arvicanthis_niloticus_MURIDAE_RODENTIA:0.030871,Arvicanthis_abyssinicus_MURIDAE_RODENTIA:0.039409):0.01664):0.029079):0.006913,((Lemniscomys_zebra_MURIDAE_RODENTIA:0.074535,((Lemniscomys_bellieri_MURIDAE_RODENTIA:0.010645,Lemniscomys_macculus_MURIDAE_RODENTIA:0.011877):0.053129,Lemniscomys_rosalia_MURIDAE_RODENTIA:0.057942):0.011183):0.009181,(Lemniscomys_striatus_MURIDAE_RODENTIA:0.050175,Lemniscomys_barbarus_MURIDAE_RODENTIA:0.045496):0.003424):0.0241):0.015718,(Lamottemys_okuensis_MURIDAE_RODENTIA:0.066437,Rhabdomys_pumilio_MURIDAE_RODENTIA:0.086818):0.01038):0.002977):0.007746):0.021069,(Dasymys_rufulus_MURIDAE_RODENTIA:0.0321,Dasymys_incomtus_MURIDAE_RODENTIA:0.023872):0.088888):0.010045):0.004514):0.005649,Oenomys_hypoxanthus_MURIDAE_RODENTIA:0.094902):0.002897,Golunda_ellioti_MURIDAE_RODENTIA:0.084085):0.006875,(Parotomys_brantsii_MURIDAE_RODENTIA:0.061196,((Otomys_sloggetti_MURIDAE_RODENTIA:0.057725,(Otomys_unisulcatus_MURIDAE_RODENTIA:0.048358,Parotomys_littledalei_MURIDAE_RODENTIA:0.070268):0.012236):0.00443,((Otomys_lacustris_MURIDAE_RODENTIA:0.042964,(Otomys_anchietae_MURIDAE_RODENTIA:0.010419,Otomys_denti_MURIDAE_RODENTIA:0.038245):0.005774):0.018548,((Otomys_irroratus_MURIDAE_RODENTIA:0.028306,(Otomys_karoensis_MURIDAE_RODENTIA:0.014733,Otomys_laminatus_MURIDAE_RODENTIA:0.024793):0.021792):0.010476,(Otomys_angoniensis_MURIDAE_RODENTIA:0.045365,((((Otomys_tropicalis_MURIDAE_RODENTIA:0.033571,(Otomys_orestes_MURIDAE_RODENTIA:0.017482,Otomys_jacksoni_MURIDAE_RODENTIA:0.017823):0.019171):0.008002,((Otomys_dartmouthi_MURIDAE_RODENTIA:0.02911,Otomys_zinki_MURIDAE_RODENTIA:0.022952):0.007861,Otomys_simiensis_MURIDAE_RODENTIA:0.029037):0.002102):0.014348,(Otomys_burtoni_MURIDAE_RODENTIA:0.02232,Otomys_occidentalis_MURIDAE_RODENTIA:0.025914):0.002731):0.008557,((Otomys_typus_MURIDAE_RODENTIA:1.0E-6,Otomys_fortior_MURIDAE_RODENTIA:1.0E-6):0.006729,Otomys_helleri_MURIDAE_RODENTIA:0.009427):0.028569):0.007348):0.005378):0.012899):0.006033):0.009233):0.055853):0.0284):0.012624):0.006682,(Chiropodomys_gliroides_MURIDAE_RODENTIA:0.1596,((((((Apomys_datae_MURIDAE_RODENTIA:0.014215,Apomys_abrae_MURIDAE_RODENTIA:0.012074):0.018732,((Apomys_minganensis_MURIDAE_RODENTIA:0.036432,(Apomys_sierrae_MURIDAE_RODENTIA:0.030606,(Apomys_zambalensis_MURIDAE_RODENTIA:0.014195,((Apomys_aurorae_MURIDAE_RODENTIA:0.012187,Apomys_magnus_MURIDAE_RODENTIA:0.034615):0.003375,Apomys_iridensis_MURIDAE_RODENTIA:0.014504):0.004081):0.017217):0.01464):0.011018,((Apomys_sacobianus_MURIDAE_RODENTIA:0.005997,Apomys_lubangensis_MURIDAE_RODENTIA:0.008846):0.002197,(Apomys_brownorum_MURIDAE_RODENTIA:0.015386,Apomys_banahao_MURIDAE_RODENTIA:0.010855):0.002869):0.024833):0.003293):0.009051,Apomys_gracilirostris_MURIDAE_RODENTIA:0.069416):0.014056,((Apomys_camiguinensis_MURIDAE_RODENTIA:0.031951,(Apomys_hylocetes_MURIDAE_RODENTIA:0.004514,Apomys_insignis_MURIDAE_RODENTIA:0.002036):0.028794):0.010032,(Apomys_microdon_MURIDAE_RODENTIA:0.038943,Apomys_musculus_MURIDAE_RODENTIA:0.039811):0.008111):0.014195):0.042533,((Archboldomys_maximus_MURIDAE_RODENTIA:0.04187,Archboldomys_luzonensis_MURIDAE_RODENTIA:0.028781):0.032597,(((Soricomys_leonardcoi_MURIDAE_RODENTIA:0.031191,((Soricomys_kalinga_MURIDAE_RODENTIA:0.036771,Soricomys_montanus_MURIDAE_RODENTIA:0.029491):0.009051,Soricomys_musseri_MURIDAE_RODENTIA:0.034434):0.003784):0.044199,(Chrotomys_silaceus_MURIDAE_RODENTIA:0.043055,(Chrotomys_sibuyanensis_MURIDAE_RODENTIA:0.040899,(Chrotomys_whiteheadi_MURIDAE_RODENTIA:0.008034,(Chrotomys_gonzalesi_MURIDAE_RODENTIA:0.01343,Chrotomys_mindorensis_MURIDAE_RODENTIA:0.003636):0.004201):0.024804):0.006754):0.014013):0.020185,((Rhynchomys_soricoides_MURIDAE_RODENTIA:0.005863,Rhynchomys_tapulao_MURIDAE_RODENTIA:0.00398):0.006795,(Rhynchomys_banahao_MURIDAE_RODENTIA:0.007238,Rhynchomys_isarogensis_MURIDAE_RODENTIA:0.002351):0.002226):0.06666):0.004886):0.014725):0.036431,(((Hyomys_goliath_MURIDAE_RODENTIA:0.061844,(Pogonomys_loriae_MURIDAE_RODENTIA:0.043444,(Pogonomys_sylvestris_MURIDAE_RODENTIA:0.03629,Pogonomys_macrourus_MURIDAE_RODENTIA:0.044248):0.011694):0.024403):0.005566,((Chiruromys_vates_MURIDAE_RODENTIA:0.086321,Lorentzimys_nouhuysi_MURIDAE_RODENTIA:0.130013):0.001087,Macruromys_major_MURIDAE_RODENTIA:0.065585):6.24E-4):0.003512,(Anisomys_imitator_MURIDAE_RODENTIA:0.101058,((Mammelomys_lanosus_MURIDAE_RODENTIA:0.083609,(Mallomys_rothschildi_MURIDAE_RODENTIA:0.075896,Abeomelomys_sevia_MURIDAE_RODENTIA:0.072893):0.005894):0.017069,((((Leporillus_conditor_MURIDAE_RODENTIA:0.038504,(Conilurus_penicillatus_MURIDAE_RODENTIA:0.042963,Mesembriomys_gouldii_MURIDAE_RODENTIA:0.034849):0.009287):0.021979,(Uromys_caudimaculatus_MURIDAE_RODENTIA:0.058102,((Melomys_burtoni_MURIDAE_RODENTIA:0.065959,((Melomys_leucogaster_MURIDAE_RODENTIA:0.013485,Melomys_rufescens_MURIDAE_RODENTIA:0.008394):0.032781,(Solomys_salebrosus_MURIDAE_RODENTIA:0.04009,(Melomys_cervinipes_MURIDAE_RODENTIA:0.01645,(Melomys_rubicola_MURIDAE_RODENTIA:0.01682,Melomys_capensis_MURIDAE_RODENTIA:0.008139):0.016405):0.008941):0.00397):0.008202):0.029106,Paramelomys_levipes_MURIDAE_RODENTIA:0.061136):0.010247):0.005939):0.006958,((Leggadina_lakedownensis_MURIDAE_RODENTIA:0.037205,Leggadina_forresti_MURIDAE_RODENTIA:0.007186):0.059766,((Zyzomys_argurus_MURIDAE_RODENTIA:0.060411,Pseudomys_nanus_MURIDAE_RODENTIA:0.093111):0.030673,(((Pseudomys_hermannsburgensis_MURIDAE_RODENTIA:0.070088,Mastacomys_fuscus_MURIDAE_RODENTIA:0.034878):0.012414,(Pseudomys_fumeus_MURIDAE_RODENTIA:0.082233,Pseudomys_australis_MURIDAE_RODENTIA:0.02647):0.016292):0.019278,((Notomys_fuscus_MURIDAE_RODENTIA:0.024091,Notomys_alexis_MURIDAE_RODENTIA:0.040111):0.035258,Pseudomys_chapmani_MURIDAE_RODENTIA:0.099533):0.020681):0.011283):0.004613):0.007311):0.013534,((Crossomys_moncktoni_MURIDAE_RODENTIA:0.039785,(Parahydromys_asper_MURIDAE_RODENTIA:0.020257,Hydromys_chrysogaster_MURIDAE_RODENTIA:0.021424):0.022125):0.023299,(Leptomys_elegans_MURIDAE_RODENTIA:0.053946,(Xeromys_myoides_MURIDAE_RODENTIA:0.062799,Pseudohydromys_ellermani_MURIDAE_RODENTIA:0.052849):0.011519):0.003053):0.033493):0.019591):0.007632):1.0E-6):0.006378):0.030805):0.029846):0.003119):0.04565):0.079262):0.035485,(((((((((Juscelinomys_huanchacae_CRICETIDAE_RODENTIA:0.049597,(((((Oxymycterus_hiska_CRICETIDAE_RODENTIA:0.023588,Oxymycterus_paramensis_CRICETIDAE_RODENTIA:0.025475):0.006697,(Oxymycterus_wayku_CRICETIDAE_RODENTIA:0.030274,(Oxymycterus_quaestor_CRICETIDAE_RODENTIA:0.025607,(Oxymycterus_josei_CRICETIDAE_RODENTIA:0.006644,Oxymycterus_rufus_CRICETIDAE_RODENTIA:0.007745):0.023253):0.009362):1.0E-6):0.006721,Oxymycterus_nasutus_CRICETIDAE_RODENTIA:0.030844):0.004241,Oxymycterus_dasytrichus_CRICETIDAE_RODENTIA:0.02325):0.005935,(Oxymycterus_delator_CRICETIDAE_RODENTIA:0.008224,Oxymycterus_amazonicus_CRICETIDAE_RODENTIA:0.012501):0.013713):0.010032):0.046619,((((Thalpomys_cerradensis_CRICETIDAE_RODENTIA:0.031262,Thalpomys_lasiotis_CRICETIDAE_RODENTIA:0.053813):0.044534,((Necromys_lactens_CRICETIDAE_RODENTIA:0.039516,(Necromys_obscurus_CRICETIDAE_RODENTIA:0.048559,((Necromys_lasiurus_CRICETIDAE_RODENTIA:0.003849,Necromys_lenguarum_CRICETIDAE_RODENTIA:0.003961):0.020111,Necromys_temchuki_CRICETIDAE_RODENTIA:0.027245):0.034057):0.018324):0.011993,(Necromys_amoenus_CRICETIDAE_RODENTIA:0.043932,Necromys_urichi_CRICETIDAE_RODENTIA:0.06068):0.01032):0.00869):1.0E-6,Podoxymys_roraimae_CRICETIDAE_RODENTIA:0.029106):0.006502,(Thaptomys_nigrita_CRICETIDAE_RODENTIA:0.053491,(Akodon_serrensis_CRICETIDAE_RODENTIA:0.08196,(Deltamys_kempi_CRICETIDAE_RODENTIA:0.073008,(((((Akodon_aerosus_CRICETIDAE_RODENTIA:0.021859,((Akodon_torques_CRICETIDAE_RODENTIA:0.014581,(Akodon_mollis_CRICETIDAE_RODENTIA:0.008237,Akodon_orophilus_CRICETIDAE_RODENTIA:0.010495):0.007546):0.007501,Akodon_affinis_CRICETIDAE_RODENTIA:0.028363):0.002052):0.004356,(Akodon_albiventer_CRICETIDAE_RODENTIA:0.038919,(Akodon_varius_CRICETIDAE_RODENTIA:0.007752,Akodon_simulator_CRICETIDAE_RODENTIA:0.021066):0.027038):0.005472):0.003902,(Akodon_budini_CRICETIDAE_RODENTIA:0.01083,Akodon_siberiae_CRICETIDAE_RODENTIA:0.011555):0.036076):0.005776,((((Akodon_cursor_CRICETIDAE_RODENTIA:0.035734,(Akodon_reigi_CRICETIDAE_RODENTIA:0.021912,(Akodon_montensis_CRICETIDAE_RODENTIA:0.029311,(Akodon_paranaensis_CRICETIDAE_RODENTIA:0.008927,Akodon_mystax_CRICETIDAE_RODENTIA:0.006633):0.020559):0.003255):0.008423):0.006781,((Akodon_azarae_CRICETIDAE_RODENTIA:0.01377,((Akodon_subfuscus_CRICETIDAE_RODENTIA:0.03035,Akodon_lutescens_CRICETIDAE_RODENTIA:0.00795):0.011462,((Akodon_boliviensis_CRICETIDAE_RODENTIA:0.005703,Akodon_spegazzinii_CRICETIDAE_RODENTIA:0.015562):0.005794,(Akodon_sylvanus_CRICETIDAE_RODENTIA:0.019417,Akodon_polopi_CRICETIDAE_RODENTIA:0.015754):0.002195):0.01245):0.002325):0.002622,((Akodon_kofordi_CRICETIDAE_RODENTIA:0.005379,Akodon_fumeus_CRICETIDAE_RODENTIA:0.008659):0.019356,Akodon_juninensis_CRICETIDAE_RODENTIA:0.025095):0.004571):0.008785):0.006682,(Akodon_philipmyersi_CRICETIDAE_RODENTIA:0.045697,Akodon_lindberghi_CRICETIDAE_RODENTIA:0.034079):0.002897):0.012536,(Akodon_iniscatus_CRICETIDAE_RODENTIA:0.031663,(Akodon_dayi_CRICETIDAE_RODENTIA:0.023897,((Akodon_molinae_CRICETIDAE_RODENTIA:0.005342,Akodon_dolores_CRICETIDAE_RODENTIA:0.001883):0.0065,Akodon_toba_CRICETIDAE_RODENTIA:0.009615):0.010442):0.017928):0.015656):0.007015):0.007072,Akodon_mimus_CRICETIDAE_RODENTIA:0.041894):0.010748):0.009981):0.009904):0.007198):0.03269):0.007591,(((Bibimys_chacoensis_CRICETIDAE_RODENTIA:1.0E-6,Bibimys_labiosus_CRICETIDAE_RODENTIA:1.0E-6):0.122962,(Kunsia_tomentosus_CRICETIDAE_RODENTIA:0.069712,(Scapteromys_tumidus_CRICETIDAE_RODENTIA:0.009807,(Scapteromys_aquaticus_CRICETIDAE_RODENTIA:0.013344,Scapteromys_meridionalis_CRICETIDAE_RODENTIA:0.032332):0.007202):0.069584):0.015929):0.010131,(((Brucepattersonius_igniventris_CRICETIDAE_RODENTIA:0.014073,Blarinomys_breviceps_CRICETIDAE_RODENTIA:0.045222):1.0E-6,(Brucepattersonius_iheringi_CRICETIDAE_RODENTIA:0.005265,Brucepattersonius_soricinus_CRICETIDAE_RODENTIA:0.002798):0.042832):0.018778,Lenoxus_apicalis_CRICETIDAE_RODENTIA:0.057562):0.010416):0.014288):0.023534,(((((((Thomasomys_daphne_CRICETIDAE_RODENTIA:0.068882,((Thomasomys_andersoni_CRICETIDAE_RODENTIA:0.113282,Thomasomys_oreas_CRICETIDAE_RODENTIA:0.062733):0.036868,Thomasomys_erro_CRICETIDAE_RODENTIA:0.041759):0.004142):0.007224,(Thomasomys_cinnameus_CRICETIDAE_RODENTIA:0.047621,Thomasomys_caudivarius_CRICETIDAE_RODENTIA:0.051808):0.010001):0.01072,((Thomasomys_aureus_CRICETIDAE_RODENTIA:0.048012,((Thomasomys_ischyrus_CRICETIDAE_RODENTIA:0.033427,Thomasomys_baeops_CRICETIDAE_RODENTIA:0.013975):0.040518,Thomasomys_notatus_CRICETIDAE_RODENTIA:0.066796):0.012925):0.005883,Thomasomys_ladewi_CRICETIDAE_RODENTIA:0.044381):0.002318):0.007184,Thomasomys_gracilis_CRICETIDAE_RODENTIA:0.07034):0.023156,(Chilomys_instans_CRICETIDAE_RODENTIA:0.082078,Rhagomys_longilingua_CRICETIDAE_RODENTIA:0.046794):0.008062):0.011169,Aepeomys_lugens_CRICETIDAE_RODENTIA:0.055533):0.00468,(Rhipidomys_wetzeli_CRICETIDAE_RODENTIA:0.090505,((((Rhipidomys_mastacalis_CRICETIDAE_RODENTIA:0.022653,((Rhipidomys_nitela_CRICETIDAE_RODENTIA:0.003055,Rhipidomys_emiliae_CRICETIDAE_RODENTIA:0.002974):0.008899,Rhipidomys_ipukensis_CRICETIDAE_RODENTIA:0.014601):0.00511):0.017423,((Rhipidomys_gardneri_CRICETIDAE_RODENTIA:0.008613,Rhipidomys_leucodactylus_CRICETIDAE_RODENTIA:1.0E-6):0.033405,((Rhipidomys_macrurus_CRICETIDAE_RODENTIA:0.0285,Rhipidomys_cariri_CRICETIDAE_RODENTIA:0.036071):0.018928,(Rhipidomys_itoan_CRICETIDAE_RODENTIA:0.053657,Rhipidomys_tribei_CRICETIDAE_RODENTIA:0.017941):0.034744):0.009875):0.010942):0.006041,Rhipidomys_latimanus_CRICETIDAE_RODENTIA:0.090566):0.029759,Rhipidomys_macconnelli_CRICETIDAE_RODENTIA:0.054055):0.014297):0.019987):0.020506):0.003102,((((Irenomys_tarsalis_CRICETIDAE_RODENTIA:0.088967,((Euneomys_mordax_CRICETIDAE_RODENTIA:0.078189,Euneomys_chinchilloides_CRICETIDAE_RODENTIA:0.065719):0.022156,Neotomys_ebriosus_CRICETIDAE_RODENTIA:0.080526):0.012417):0.053905,((Rhagomys_rufescens_CRICETIDAE_RODENTIA:0.161003,Akodon_latebricola_CRICETIDAE_RODENTIA:0.072623):0.016635,(Andinomys_edax_CRICETIDAE_RODENTIA:0.045336,Punomys_kofordi_CRICETIDAE_RODENTIA:0.049097):0.036575):0.012769):2.27E-4,(((Delomys_sublineatus_CRICETIDAE_RODENTIA:0.029028,((Delomys_collinus_CRICETIDAE_RODENTIA:0.01541,Delomys_dorsalis_CRICETIDAE_RODENTIA:0.033255):0.009911,Delomys_altimontanus_CRICETIDAE_RODENTIA:0.022469):0.013499):0.084297,(Calassomys_apicalis_CRICETIDAE_RODENTIA:0.082617,(((Calomys_hummelincki_CRICETIDAE_RODENTIA:0.086893,(Calomys_laucha_CRICETIDAE_RODENTIA:0.057275,(Calomys_tener_CRICETIDAE_RODENTIA:0.047307,(Calomys_expulsus_CRICETIDAE_RODENTIA:0.043022,(Calomys_cerqueirai_CRICETIDAE_RODENTIA:0.025375,((Calomys_callosus_CRICETIDAE_RODENTIA:0.001725,Calomys_tocantinsi_CRICETIDAE_RODENTIA:0.002234):0.004183,(Calomys_venustus_CRICETIDAE_RODENTIA:0.014517,Calomys_fecundus_CRICETIDAE_RODENTIA:0.006512):0.002997):0.009924):0.025356):0.011073):0.007942):0.014903):0.009429,(Calomys_lepidus_CRICETIDAE_RODENTIA:0.043171,(Calomys_sorellus_CRICETIDAE_RODENTIA:0.060205,Calomys_musculinus_CRICETIDAE_RODENTIA:0.01538):0.018405):0.025632):0.03474,((((Phyllotis_wolffsohni_CRICETIDAE_RODENTIA:0.026665,Tapecomys_primus_CRICETIDAE_RODENTIA:0.038726):0.050718,((((Auliscomys_sublimis_CRICETIDAE_RODENTIA:0.038978,(Auliscomys_boliviensis_CRICETIDAE_RODENTIA:0.01888,Auliscomys_pictus_CRICETIDAE_RODENTIA:0.02047):0.026983):0.010974,Galenomys_garleppi_CRICETIDAE_RODENTIA:0.062252):0.003297,Loxodontomys_micropus_CRICETIDAE_RODENTIA:0.082876):0.007824,((Phyllotis_osilae_CRICETIDAE_RODENTIA:0.028357,(Phyllotis_alisosiensis_CRICETIDAE_RODENTIA:0.002766,Phyllotis_anitae_CRICETIDAE_RODENTIA:0.006566):0.047755):0.022791,((Phyllotis_andium_CRICETIDAE_RODENTIA:0.044169,(Paralomys_gerbillus_CRICETIDAE_RODENTIA:0.020527,Phyllotis_amicus_CRICETIDAE_RODENTIA:0.023855):0.04845):0.032196,((Phyllotis_limatus_CRICETIDAE_RODENTIA:0.021739,((Phyllotis_bonariensis_CRICETIDAE_RODENTIA:0.029584,Phyllotis_xanthopygus_CRICETIDAE_RODENTIA:0.027537):0.006061,Phyllotis_caprinus_CRICETIDAE_RODENTIA:0.042985):0.005451):0.019643,(Phyllotis_magister_CRICETIDAE_RODENTIA:0.044424,Phyllotis_darwini_CRICETIDAE_RODENTIA:0.047307):0.012507):0.023666):0.008534):0.017156):0.002095):0.00999,(Salinomys_delicatus_CRICETIDAE_RODENTIA:0.095837,(Andalgalomys_olrogi_CRICETIDAE_RODENTIA:0.069518,Andalgalomys_pearsoni_CRICETIDAE_RODENTIA:0.045751):0.046856):0.019754):0.013444,(((((Eligmodontia_hirtipes_CRICETIDAE_RODENTIA:0.040094,(Eligmodontia_moreni_CRICETIDAE_RODENTIA:0.014794,Eligmodontia_puerulus_CRICETIDAE_RODENTIA:0.016048):0.009169):0.007988,Eligmodontia_morgani_CRICETIDAE_RODENTIA:0.041375):0.001645,Eligmodontia_dunaris_CRICETIDAE_RODENTIA:0.048478):0.009526,(Eligmodontia_typus_CRICETIDAE_RODENTIA:0.005207,Eligmodontia_bolsonensis_CRICETIDAE_RODENTIA:0.011824):0.029544):0.048001,(Graomys_domorum_CRICETIDAE_RODENTIA:0.033716,(Graomys_centralis_CRICETIDAE_RODENTIA:0.009337,Graomys_griseoflavus_CRICETIDAE_RODENTIA:0.009368):0.014228):0.066697):0.012635):0.016723):0.016078):0.006977):0.012999,(((((Abrothrix_andinus_CRICETIDAE_RODENTIA:0.017607,(Abrothrix_hershkovitzi_CRICETIDAE_RODENTIA:0.011933,(Abrothrix_olivaceus_CRICETIDAE_RODENTIA:0.011289,Abrothrix_markhami_CRICETIDAE_RODENTIA:0.009876):0.01642):0.021404):0.025543,(Abrothrix_jelskii_CRICETIDAE_RODENTIA:0.03389,Abrothrix_illuteus_CRICETIDAE_RODENTIA:0.046215):0.009073):0.005446,((Abrothrix_sanborni_CRICETIDAE_RODENTIA:0.010037,Abrothrix_lanosus_CRICETIDAE_RODENTIA:0.023303):0.026081,Abrothrix_longipilis_CRICETIDAE_RODENTIA:0.036031):0.007411):0.018897,(((Geoxus_valdivianus_CRICETIDAE_RODENTIA:0.022748,Pearsonomys_annectens_CRICETIDAE_RODENTIA:0.030026):0.019092,(Notiomys_edwardsii_CRICETIDAE_RODENTIA:0.048206,Chelemys_megalonyx_CRICETIDAE_RODENTIA:0.04719):0.002312):0.003932,Chelemys_macronyx_CRICETIDAE_RODENTIA:0.074466):0.012519):0.041134,((Wiedomys_pyrrhorhinos_CRICETIDAE_RODENTIA:0.029823,Wiedomys_cerradensis_CRICETIDAE_RODENTIA:0.084904):0.09066,(Juliomys_ossitenuis_CRICETIDAE_RODENTIA:0.050002,(Juliomys_rimofrons_CRICETIDAE_RODENTIA:0.071522,Juliomys_pictipes_CRICETIDAE_RODENTIA:0.044305):0.010208):0.077011):0.011096):0.006446):0.0108):0.006076,(((((Handleyomys_intectus_CRICETIDAE_RODENTIA:0.014208,((Handleyomys_guerrerensis_CRICETIDAE_RODENTIA:0.025128,(Handleyomys_saturatior_CRICETIDAE_RODENTIA:0.02336,Handleyomys_chapmani_CRICETIDAE_RODENTIA:0.021915):0.004747):0.037517,((Handleyomys_melanotis_CRICETIDAE_RODENTIA:0.046091,Handleyomys_rostratus_CRICETIDAE_RODENTIA:0.037298):0.026812,Handleyomys_alfaroi_CRICETIDAE_RODENTIA:0.048385):0.009716):0.027894):0.008953,(((Nephelomys_keaysi_CRICETIDAE_RODENTIA:0.051321,(Mindomys_hammondi_CRICETIDAE_RODENTIA:0.097414,(Nephelomys_albigularis_CRICETIDAE_RODENTIA:0.036433,Nephelomys_levipes_CRICETIDAE_RODENTIA:0.048409):0.002467):0.002352):0.030853,(Hylaeamys_yunganus_CRICETIDAE_RODENTIA:0.083722,(Hylaeamys_megacephalus_CRICETIDAE_RODENTIA:0.04142,(Hylaeamys_perenensis_CRICETIDAE_RODENTIA:0.034655,(Hylaeamys_acritus_CRICETIDAE_RODENTIA:0.052078,Hylaeamys_laticeps_CRICETIDAE_RODENTIA:0.030394):1.0E-6):0.024457):0.030016):0.019532):0.006774,(((Euryoryzomys_macconnelli_CRICETIDAE_RODENTIA:0.05943,Euryoryzomys_emmonsae_CRICETIDAE_RODENTIA:0.051378):0.019525,((Euryoryzomys_russatus_CRICETIDAE_RODENTIA:0.031751,(Euryoryzomys_nitidus_CRICETIDAE_RODENTIA:0.021356,Euryoryzomys_lamia_CRICETIDAE_RODENTIA:0.028208):0.005754):0.05072,(Transandinomys_bolivaris_CRICETIDAE_RODENTIA:0.058375,Transandinomys_talamancae_CRICETIDAE_RODENTIA:0.034401):0.035288):0.006754):0.015554,(Oecomys_rex_CRICETIDAE_RODENTIA:0.0997,(((Oecomys_rutilus_CRICETIDAE_RODENTIA:0.049946,(Oecomys_auyantepui_CRICETIDAE_RODENTIA:0.049488,Oecomys_paricola_CRICETIDAE_RODENTIA:0.040285):0.023634):0.014645,(Oecomys_cleberi_CRICETIDAE_RODENTIA:0.035899,((Oecomys_mamorae_CRICETIDAE_RODENTIA:0.043339,Oecomys_trinitatis_CRICETIDAE_RODENTIA:0.041603):0.0079,(Oecomys_superans_CRICETIDAE_RODENTIA:0.037884,(Oecomys_roberti_CRICETIDAE_RODENTIA:0.035991,Oecomys_bicolor_CRICETIDAE_RODENTIA:0.040359):0.00608):0.005957):0.003491):0.008084):0.007417,(Oecomys_concolor_CRICETIDAE_RODENTIA:0.017605,Oecomys_catherinae_CRICETIDAE_RODENTIA:0.006311):0.035377):0.007212):0.009992):0.018258):0.005979):0.016672,(((((((Amphinectomys_savamis_CRICETIDAE_RODENTIA:0.098331,(Nectomys_apicalis_CRICETIDAE_RODENTIA:0.027232,Nectomys_squamipes_CRICETIDAE_RODENTIA:0.023744):0.022249):0.020997,((Oryzomys_couesi_CRICETIDAE_RODENTIA:0.039468,Oryzomys_palustris_CRICETIDAE_RODENTIA:0.028771):0.027998,(((Nesoryzomys_narboroughi_CRICETIDAE_RODENTIA:0.047628,(Nesoryzomys_fernandinae_CRICETIDAE_RODENTIA:0.029152,Nesoryzomys_swarthi_CRICETIDAE_RODENTIA:0.004874):0.007231):0.01591,(Aegialomys_galapagoensis_CRICETIDAE_RODENTIA:0.022907,Aegialomys_xanthaeolus_CRICETIDAE_RODENTIA:0.018294):0.033217):0.015006,(Sigmodontomys_aphrastus_CRICETIDAE_RODENTIA:0.064673,(Melanomys_caliginosus_CRICETIDAE_RODENTIA:0.020075,Sigmodontomys_alfari_CRICETIDAE_RODENTIA:0.02648):0.02499):0.008393):0.010385):0.007525):0.002537,Lundomys_molitor_CRICETIDAE_RODENTIA:0.024348):0.006823,(Pseudoryzomys_simplex_CRICETIDAE_RODENTIA:0.054194,((Holochilus_sciureus_CRICETIDAE_RODENTIA:0.021179,Holochilus_chacarius_CRICETIDAE_RODENTIA:0.019315):0.029869,Holochilus_brasiliensis_CRICETIDAE_RODENTIA:0.056965):0.020328):0.024743):0.010924,(Sooretamys_angouya_CRICETIDAE_RODENTIA:0.055106,((((Cerradomys_goytaca_CRICETIDAE_RODENTIA:0.003661,(Cerradomys_subflavus_CRICETIDAE_RODENTIA:0.001607,Cerradomys_vivoi_CRICETIDAE_RODENTIA:1.0E-6):0.01093):0.013044,Cerradomys_langguthi_CRICETIDAE_RODENTIA:0.013914):0.023351,(Cerradomys_scotti_CRICETIDAE_RODENTIA:0.021472,Cerradomys_akroai_CRICETIDAE_RODENTIA:0.023996):0.017814):0.014817,(Cerradomys_maracajuensis_CRICETIDAE_RODENTIA:0.050686,Cerradomys_marinhus_CRICETIDAE_RODENTIA:0.033628):0.031993):0.020161):0.018539):0.012476,(Drymoreomys_albimaculatus_CRICETIDAE_RODENTIA:0.047918,Eremoryzomys_polius_CRICETIDAE_RODENTIA:0.070963):0.04964):0.009396,((Microakodontomys_transitorius_CRICETIDAE_RODENTIA:0.016907,(Oligoryzomys_microtis_CRICETIDAE_RODENTIA:0.076991,((Oligoryzomys_flavescens_CRICETIDAE_RODENTIA:0.034754,((Oligoryzomys_magellanicus_CRICETIDAE_RODENTIA:0.00511,Oligoryzomys_longicaudatus_CRICETIDAE_RODENTIA:0.002843):0.01849,(Oligoryzomys_fornesi_CRICETIDAE_RODENTIA:0.024667,Oligoryzomys_andinus_CRICETIDAE_RODENTIA:0.011293):0.011102):0.025233):0.009946,(((Oligoryzomys_nigripes_CRICETIDAE_RODENTIA:0.016099,Oligoryzomys_stramineus_CRICETIDAE_RODENTIA:0.024133):0.012502,(Oligoryzomys_brendae_CRICETIDAE_RODENTIA:1.0E-6,Oligoryzomys_destructor_CRICETIDAE_RODENTIA:5.5E-4):0.023908):0.011443,(((Oligoryzomys_rupestris_CRICETIDAE_RODENTIA:0.038573,(Oligoryzomys_delticola_CRICETIDAE_RODENTIA:0.015205,Oligoryzomys_eliurus_CRICETIDAE_RODENTIA:0.005814):0.032891):0.010473,Oligoryzomys_chacoensis_CRICETIDAE_RODENTIA:0.048806):0.007113,((Oligoryzomys_fulvescens_CRICETIDAE_RODENTIA:0.038537,Oligoryzomys_vegetus_CRICETIDAE_RODENTIA:0.049489):0.005107,Oligoryzomys_moojeni_CRICETIDAE_RODENTIA:0.026713):0.003916):0.00994):0.014635):0.020024):0.019015):0.019731,((Oreoryzomys_balneator_CRICETIDAE_RODENTIA:0.068999,(Neacomys_minutus_CRICETIDAE_RODENTIA:0.031355,Microryzomys_minutus_CRICETIDAE_RODENTIA:0.03205):0.024004):0.016425,(Neacomys_paracou_CRICETIDAE_RODENTIA:0.089656,(((Neacomys_guianae_CRICETIDAE_RODENTIA:0.071697,Neacomys_musseri_CRICETIDAE_RODENTIA:0.054561):0.019712,Neacomys_dubosti_CRICETIDAE_RODENTIA:0.069723):0.017146,Neacomys_spinosus_CRICETIDAE_RODENTIA:0.051582):0.014888):0.007957):0.015273):0.018363):0.010181):0.018448,Zygodontomys_brevicauda_CRICETIDAE_RODENTIA:0.100266):1.0E-6,(Scolomys_melanops_CRICETIDAE_RODENTIA:0.074574,Scolomys_ucayalensis_CRICETIDAE_RODENTIA:0.06288):0.10633):0.032843):0.00467):0.0533,((Neusticomys_monticolus_CRICETIDAE_RODENTIA:0.086685,(Rheomys_thomasi_CRICETIDAE_RODENTIA:0.036853,Rheomys_raptor_CRICETIDAE_RODENTIA:0.010261):0.075752):0.11671,(((((Sigmodon_ochrognathus_CRICETIDAE_RODENTIA:0.043253,(Sigmodon_alleni_CRICETIDAE_RODENTIA:0.031441,Sigmodon_hirsutus_CRICETIDAE_RODENTIA:0.033737):0.024381):0.008924,((Sigmodon_hispidus_CRICETIDAE_RODENTIA:0.032574,Sigmodon_toltecus_CRICETIDAE_RODENTIA:0.042301):0.017526,(Sigmodon_arizonae_CRICETIDAE_RODENTIA:0.024972,Sigmodon_mascotensis_CRICETIDAE_RODENTIA:0.032781):0.007769):0.006454):0.021342,(Sigmodon_leucotis_CRICETIDAE_RODENTIA:0.061415,Sigmodon_fulviventer_CRICETIDAE_RODENTIA:0.082051):0.028758):0.004934,Sigmodon_peruanus_CRICETIDAE_RODENTIA:0.085897):0.003254,Sigmodon_alstoni_CRICETIDAE_RODENTIA:0.072488):0.061163):0.027272):0.085899,((Otonyctomys_hatti_CRICETIDAE_RODENTIA:0.11143,Nyctomys_sumichrasti_CRICETIDAE_RODENTIA:0.114243):0.108413,(Ototylomys_phyllotis_CRICETIDAE_RODENTIA:0.080857,(Tylomys_watsoni_CRICETIDAE_RODENTIA:0.053306,Tylomys_nudicaudus_CRICETIDAE_RODENTIA:0.026196):0.054556):0.096783):0.037761):0.009937,((Ochrotomys_nuttalli_CRICETIDAE_RODENTIA:0.20417,(((Isthmomys_pirrensis_CRICETIDAE_RODENTIA:0.086314,((Reithrodontomys_fulvescens_CRICETIDAE_RODENTIA:0.069275,(Reithrodontomys_hirsutus_CRICETIDAE_RODENTIA:0.063037,((Reithrodontomys_raviventris_CRICETIDAE_RODENTIA:0.064896,Reithrodontomys_montanus_CRICETIDAE_RODENTIA:0.064047):0.02642,(Reithrodontomys_humulis_CRICETIDAE_RODENTIA:0.080768,(Reithrodontomys_chrysopsis_CRICETIDAE_RODENTIA:0.085269,(Reithrodontomys_megalotis_CRICETIDAE_RODENTIA:0.028144,(Reithrodontomys_sumichrasti_CRICETIDAE_RODENTIA:0.025008,Reithrodontomys_zacatecae_CRICETIDAE_RODENTIA:0.035266):0.007768):0.016627):0.00741):0.007795):0.007868):0.008747):0.013235,(Reithrodontomys_creper_CRICETIDAE_RODENTIA:0.048873,((Reithrodontomys_tenuirostris_CRICETIDAE_RODENTIA:0.042567,(Reithrodontomys_microdon_CRICETIDAE_RODENTIA:0.021323,Reithrodontomys_bakeri_CRICETIDAE_RODENTIA:0.065436):0.006523):0.024462,((Reithrodontomys_darienensis_CRICETIDAE_RODENTIA:0.03086,(Reithrodontomys_mexicanus_CRICETIDAE_RODENTIA:0.013963,Reithrodontomys_brevirostris_CRICETIDAE_RODENTIA:0.018777):0.017432):0.017107,(Reithrodontomys_gracilis_CRICETIDAE_RODENTIA:0.005551,Reithrodontomys_spectabilis_CRICETIDAE_RODENTIA:0.00538):0.041183):0.01647):0.007378):0.030419):0.029792):0.010033,((Onychomys_torridus_CRICETIDAE_RODENTIA:0.040251,(Onychomys_leucogaster_CRICETIDAE_RODENTIA:0.035639,Onychomys_arenicola_CRICETIDAE_RODENTIA:0.064592):0.008617):0.064474,((Osgoodomys_banderanus_CRICETIDAE_RODENTIA:0.076082,((Peromyscus_fraterculus_CRICETIDAE_RODENTIA:0.01867,Peromyscus_eremicus_CRICETIDAE_RODENTIA:0.020913):0.031106,Peromyscus_californicus_CRICETIDAE_RODENTIA:0.061152):0.016586):0.013324,((Peromyscus_hooperi_CRICETIDAE_RODENTIA:0.072094,((Peromyscus_gossypinus_CRICETIDAE_RODENTIA:0.024981,Peromyscus_leucopus_CRICETIDAE_RODENTIA:0.016704):0.028705,(Peromyscus_melanotis_CRICETIDAE_RODENTIA:0.023619,((Peromyscus_maniculatus_CRICETIDAE_RODENTIA:0.020844,Peromyscus_keeni_CRICETIDAE_RODENTIA:0.01878):0.001047,Peromyscus_polionotus_CRICETIDAE_RODENTIA:0.01894):0.006128):0.022823):0.038991):0.010728,(((((Habromys_lophurus_CRICETIDAE_RODENTIA:0.047799,(Habromys_ixtlani_CRICETIDAE_RODENTIA:0.015221,Habromys_lepturus_CRICETIDAE_RODENTIA:0.011354):0.022379):0.020126,((Habromys_chinanteco_CRICETIDAE_RODENTIA:0.04263,Habromys_simulatus_CRICETIDAE_RODENTIA:0.022978):0.027369,(Peromyscus_sagax_CRICETIDAE_RODENTIA:0.005689,Habromys_delicatulus_CRICETIDAE_RODENTIA:0.002275):0.050944):0.010293):0.010863,((((Peromyscus_attwateri_CRICETIDAE_RODENTIA:0.025493,(Peromyscus_difficilis_CRICETIDAE_RODENTIA:0.016245,Peromyscus_nasutus_CRICETIDAE_RODENTIA:0.007876):0.023416):0.020912,(Peromyscus_ochraventer_CRICETIDAE_RODENTIA:0.087506,(Peromyscus_truei_CRICETIDAE_RODENTIA:0.061371,Peromyscus_gratus_CRICETIDAE_RODENTIA:0.028007):0.021202):1.0E-6):0.00867,(Peromyscus_furvus_CRICETIDAE_RODENTIA:0.024302,((Peromyscus_schmidlyi_CRICETIDAE_RODENTIA:0.009998,(Peromyscus_beatae_CRICETIDAE_RODENTIA:0.036104,(Peromyscus_carletoni_CRICETIDAE_RODENTIA:0.011988,Peromyscus_levipes_CRICETIDAE_RODENTIA:0.006784):0.001195):0.003692):0.028154,(((Peromyscus_stephani_CRICETIDAE_RODENTIA:0.008961,(Peromyscus_boylii_CRICETIDAE_RODENTIA:0.008916,Peromyscus_simulus_CRICETIDAE_RODENTIA:0.008586):0.008617):0.005979,Peromyscus_madrensis_CRICETIDAE_RODENTIA:0.015572):0.011222,(Peromyscus_spicilegus_CRICETIDAE_RODENTIA:0.036973,(Peromyscus_winkelmanni_CRICETIDAE_RODENTIA:0.045288,(Peromyscus_hylocetes_CRICETIDAE_RODENTIA:0.023945,Peromyscus_aztecus_CRICETIDAE_RODENTIA:0.020416):0.010361):0.007448):0.011368):0.01189):0.006908):0.003917):0.003074,Peromyscus_crinitus_CRICETIDAE_RODENTIA:0.065135):0.005507):0.005387,(Podomys_floridanus_CRICETIDAE_RODENTIA:0.07147,Neotomodon_alstoni_CRICETIDAE_RODENTIA:0.03183):0.019502):0.004818,((Megadontomys_cryophilus_CRICETIDAE_RODENTIA:0.032119,(Megadontomys_thomasi_CRICETIDAE_RODENTIA:0.040418,Megadontomys_nelsoni_CRICETIDAE_RODENTIA:0.028575):0.008909):0.036816,(Peromyscus_mayensis_CRICETIDAE_RODENTIA:0.048221,(Peromyscus_stirtoni_CRICETIDAE_RODENTIA:0.054201,(((Peromyscus_melanophrys_CRICETIDAE_RODENTIA:0.035988,Peromyscus_perfulvus_CRICETIDAE_RODENTIA:0.038947):0.016996,(Peromyscus_melanocarpus_CRICETIDAE_RODENTIA:0.056986,Peromyscus_megalops_CRICETIDAE_RODENTIA:0.049699):0.009079):0.001141,(((Peromyscus_gymnotis_CRICETIDAE_RODENTIA:0.030875,Peromyscus_mexicanus_CRICETIDAE_RODENTIA:0.021609):0.01164,(Peromyscus_zarhynchus_CRICETIDAE_RODENTIA:0.037018,(Peromyscus_guatemalensis_CRICETIDAE_RODENTIA:0.013842,Peromyscus_grandis_CRICETIDAE_RODENTIA:0.020084):0.021341):0.01067):0.012827,Peromyscus_yucatanicus_CRICETIDAE_RODENTIA:0.057661):0.016801):0.002877):0.00783):0.010647):0.011479):0.012418):0.007069):0.02454):0.018484):0.026891,((Scotinomys_teguina_CRICETIDAE_RODENTIA:0.038624,Scotinomys_xerampelinus_CRICETIDAE_RODENTIA:0.027213):0.102533,(Baiomys_musculus_CRICETIDAE_RODENTIA:0.062498,Baiomys_taylori_CRICETIDAE_RODENTIA:0.054384):0.039368):0.0382):0.006875):0.007167,((Hodomys_alleni_CRICETIDAE_RODENTIA:0.068243,Xenomys_nelsoni_CRICETIDAE_RODENTIA:0.096681):0.031371,(((Neotoma_cinerea_CRICETIDAE_RODENTIA:0.039926,((Neotoma_stephensi_CRICETIDAE_RODENTIA:0.064184,(((Neotoma_floridana_CRICETIDAE_RODENTIA:0.017715,Neotoma_magister_CRICETIDAE_RODENTIA:0.043454):0.015515,Neotoma_goldmani_CRICETIDAE_RODENTIA:0.054183):0.013217,(Neotoma_micropus_CRICETIDAE_RODENTIA:0.042351,(Neotoma_leucodon_CRICETIDAE_RODENTIA:0.001655,(Neotoma_angustapalata_CRICETIDAE_RODENTIA:0.019419,Neotoma_albigula_CRICETIDAE_RODENTIA:1.0E-6):0.005715):0.035171):0.014808):0.005938):0.004623,Neotoma_mexicana_CRICETIDAE_RODENTIA:0.042698):0.012449):0.004484,(Neotoma_bryanti_CRICETIDAE_RODENTIA:0.024189,(Neotoma_lepida_CRICETIDAE_RODENTIA:0.015377,Neotoma_devia_CRICETIDAE_RODENTIA:0.01817):0.023181):0.027683):0.007655,(Neotoma_fuscipes_CRICETIDAE_RODENTIA:0.054083,Neotoma_macrotis_CRICETIDAE_RODENTIA:0.051441):0.014689):0.024572):0.063456):0.039195):0.002969,((((Phodopus_roborovskii_CRICETIDAE_RODENTIA:0.089072,(Phodopus_campbelli_CRICETIDAE_RODENTIA:0.0111,Phodopus_sungorus_CRICETIDAE_RODENTIA:0.004517):0.110047):0.09112,Cricetulus_kamensis_CRICETIDAE_RODENTIA:0.142313):0.029712,(((Tscherskia_triton_CRICETIDAE_RODENTIA:0.147553,(Cricetus_cricetus_CRICETIDAE_RODENTIA:0.042006,Allocricetulus_eversmanni_CRICETIDAE_RODENTIA:0.09003):0.00768):0.010075,((Cricetulus_longicaudatus_CRICETIDAE_RODENTIA:0.067271,Cricetulus_barabensis_CRICETIDAE_RODENTIA:0.026526):0.025511,Cricetulus_migratorius_CRICETIDAE_RODENTIA:0.076344):0.010075):0.070414,((Mesocricetus_raddei_CRICETIDAE_RODENTIA:0.011039,Mesocricetus_auratus_CRICETIDAE_RODENTIA:0.030614):0.01866,(Mesocricetus_brandti_CRICETIDAE_RODENTIA:0.040274,Mesocricetus_newtoni_CRICETIDAE_RODENTIA:0.028074):0.019683):0.090708):0.016002):0.071755,((((Ondatra_zibethicus_CRICETIDAE_RODENTIA:0.053657,Neofiber_alleni_CRICETIDAE_RODENTIA:0.067556):0.035031,(((((Caryomys_eva_CRICETIDAE_RODENTIA:0.039754,Caryomys_inez_CRICETIDAE_RODENTIA:0.035788):0.022767,((Eothenomys_cachinus_CRICETIDAE_RODENTIA:0.016827,(Eothenomys_miletus_CRICETIDAE_RODENTIA:0.004503,Eothenomys_melanogaster_CRICETIDAE_RODENTIA:0.019139):0.007362):0.02486,(((Eothenomys_wardi_CRICETIDAE_RODENTIA:0.061271,Eothenomys_custos_CRICETIDAE_RODENTIA:0.018309):0.016999,Eothenomys_chinensis_CRICETIDAE_RODENTIA:0.024569):0.011741,(Eothenomys_proditor_CRICETIDAE_RODENTIA:0.02895,Eothenomys_olitor_CRICETIDAE_RODENTIA:0.028132):0.024409):0.016187):0.007013):0.013733,(((Myodes_smithii_CRICETIDAE_RODENTIA:0.01386,Myodes_andersoni_CRICETIDAE_RODENTIA:0.011661):0.014021,((Myodes_rufocanus_CRICETIDAE_RODENTIA:0.013423,Myodes_regulus_CRICETIDAE_RODENTIA:0.013564):0.010302,Myodes_rex_CRICETIDAE_RODENTIA:0.031797):0.004421):0.031914,(((Myodes_centralis_CRICETIDAE_RODENTIA:0.019204,Myodes_gapperi_CRICETIDAE_RODENTIA:0.038656):0.009711,(((((Alticola_montosa_CRICETIDAE_RODENTIA:0.020092,(Alticola_argentatus_CRICETIDAE_RODENTIA:0.012003,Alticola_albicaudus_CRICETIDAE_RODENTIA:0.016457):0.013382):0.008576,(((Alticola_semicanus_CRICETIDAE_RODENTIA:0.014091,Alticola_strelzowi_CRICETIDAE_RODENTIA:0.018062):0.004749,(Alticola_tuvinicus_CRICETIDAE_RODENTIA:0.018704,Alticola_olchonensis_CRICETIDAE_RODENTIA:0.011485):0.003545):0.017202,Alticola_barakshin_CRICETIDAE_RODENTIA:0.030097):0.00378):0.016864,(Alticola_lemminus_CRICETIDAE_RODENTIA:0.033573,Alticola_macrotis_CRICETIDAE_RODENTIA:0.027289):0.005638):0.00685,Myodes_glareolus_CRICETIDAE_RODENTIA:0.026868):0.002763,(Myodes_californicus_CRICETIDAE_RODENTIA:0.03215,Myodes_rutilus_CRICETIDAE_RODENTIA:0.03805):0.017177):0.005713):0.013061,Alticola_stoliczkanus_CRICETIDAE_RODENTIA:0.07017):0.008204):0.017494):0.032569,(((Ellobius_fuscocapillus_CRICETIDAE_RODENTIA:0.102467,(Ellobius_talpinus_CRICETIDAE_RODENTIA:0.020677,Ellobius_tancrei_CRICETIDAE_RODENTIA:0.010385):0.048445):0.025938,((Chionomys_nivalis_CRICETIDAE_RODENTIA:0.056201,(Chionomys_gud_CRICETIDAE_RODENTIA:0.056973,Chionomys_roberti_CRICETIDAE_RODENTIA:0.041854):0.008388):0.025627,((Proedromys_liangshanensis_CRICETIDAE_RODENTIA:0.058406,(Volemys_musseri_CRICETIDAE_RODENTIA:0.044875,Proedromys_bedfordi_CRICETIDAE_RODENTIA:0.084082):1.0E-6):0.015215,((((Microtus_agrestis_CRICETIDAE_RODENTIA:0.059311,((Blanfordimys_bucharensis_CRICETIDAE_RODENTIA:0.044338,Blanfordimys_juldaschi_CRICETIDAE_RODENTIA:0.027993):0.016282,Blanfordimys_afghanus_CRICETIDAE_RODENTIA:0.060328):0.012834):0.011734,(((Microtus_schelkovnikovi_CRICETIDAE_RODENTIA:0.026282,((((Microtus_anatolicus_CRICETIDAE_RODENTIA:0.023273,(Microtus_schidlovskii_CRICETIDAE_RODENTIA:0.008151,Microtus_irani_CRICETIDAE_RODENTIA:0.007298):0.014729):0.004221,Microtus_socialis_CRICETIDAE_RODENTIA:0.013851):0.002296,(Microtus_guentheri_CRICETIDAE_RODENTIA:0.021422,Microtus_dogramacii_CRICETIDAE_RODENTIA:0.015608):0.006106):0.007336,Microtus_paradoxus_CRICETIDAE_RODENTIA:0.021189):0.006611):0.005939,((Microtus_transcaspicus_CRICETIDAE_RODENTIA:0.029469,(Microtus_arvalis_CRICETIDAE_RODENTIA:0.011151,Microtus_levis_CRICETIDAE_RODENTIA:0.020141):0.010181):0.011073,Microtus_ilaeus_CRICETIDAE_RODENTIA:0.029695):0.011383):0.014604,((((Microtus_subterraneus_CRICETIDAE_RODENTIA:0.039904,Microtus_daghestanicus_CRICETIDAE_RODENTIA:0.053047):1.0E-6,Microtus_majori_CRICETIDAE_RODENTIA:0.020509):0.014394,((Microtus_gerbei_CRICETIDAE_RODENTIA:0.026371,((((Microtus_duodecimcostatus_CRICETIDAE_RODENTIA:0.001726,Microtus_lusitanicus_CRICETIDAE_RODENTIA:0.004247):0.038982,Microtus_tatricus_CRICETIDAE_RODENTIA:0.032463):0.002161,((Microtus_bavaricus_CRICETIDAE_RODENTIA:0.006293,Microtus_liechtensteini_CRICETIDAE_RODENTIA:0.004676):0.014418,Microtus_multiplex_CRICETIDAE_RODENTIA:0.020275):0.007088):0.002692,(Microtus_thomasi_CRICETIDAE_RODENTIA:0.035982,Microtus_felteni_CRICETIDAE_RODENTIA:0.034681):0.002975):0.003254):0.003657,Microtus_savii_CRICETIDAE_RODENTIA:0.046303):0.005461):0.011625,Microtus_cabrerae_CRICETIDAE_RODENTIA:0.07512):0.007964):0.006832):0.005853,((Microtus_abbreviatus_CRICETIDAE_RODENTIA:0.021344,Microtus_miurus_CRICETIDAE_RODENTIA:0.01677):0.056136,((((Microtus_townsendii_CRICETIDAE_RODENTIA:0.018786,Microtus_canicaudus_CRICETIDAE_RODENTIA:0.020661):0.021146,(Microtus_montanus_CRICETIDAE_RODENTIA:0.021809,Microtus_pennsylvanicus_CRICETIDAE_RODENTIA:0.032721):0.010033):0.011018,(Microtus_longicaudus_CRICETIDAE_RODENTIA:0.049082,Microtus_oregoni_CRICETIDAE_RODENTIA:0.082812):0.006833):0.012816,((Microtus_ochrogaster_CRICETIDAE_RODENTIA:0.043785,Microtus_californicus_CRICETIDAE_RODENTIA:0.05471):0.013816,((Microtus_richardsoni_CRICETIDAE_RODENTIA:0.06231,((Microtus_umbrosus_CRICETIDAE_RODENTIA:0.050494,Microtus_chrotorrhinus_CRICETIDAE_RODENTIA:0.048785):0.009632,((Microtus_quasiater_CRICETIDAE_RODENTIA:0.024169,Microtus_pinetorum_CRICETIDAE_RODENTIA:0.042706):0.02639,(Microtus_guatemalensis_CRICETIDAE_RODENTIA:0.04712,Microtus_oaxacensis_CRICETIDAE_RODENTIA:0.039185):0.012641):0.009129):0.003631):0.002225,Microtus_xanthognathus_CRICETIDAE_RODENTIA:0.065132):0.003329):0.001333):0.004531):0.005188):0.010374,((Lasiopodomys_mandarinus_CRICETIDAE_RODENTIA:0.055427,Lasiopodomys_brandtii_CRICETIDAE_RODENTIA:0.043535):0.060827,(((Neodon_fuscus_CRICETIDAE_RODENTIA:0.05141,Neodon_leucurus_CRICETIDAE_RODENTIA:0.047925):0.013307,(Volemys_millicens_CRICETIDAE_RODENTIA:0.046786,(Neodon_linzhiensis_CRICETIDAE_RODENTIA:0.064422,(Neodon_sikimensis_CRICETIDAE_RODENTIA:0.00796,(Microtus_clarkei_CRICETIDAE_RODENTIA:0.022045,Neodon_irene_CRICETIDAE_RODENTIA:0.017535):0.023733):0.001082):0.013117):0.003476):0.017821,(((Microtus_fortis_CRICETIDAE_RODENTIA:0.039692,Microtus_limnophilus_CRICETIDAE_RODENTIA:0.039748):0.006061,((Microtus_mongolicus_CRICETIDAE_RODENTIA:0.027323,Microtus_middendorffii_CRICETIDAE_RODENTIA:0.019453):0.013363,(Microtus_sachalinensis_CRICETIDAE_RODENTIA:0.017835,Microtus_maximowiczii_CRICETIDAE_RODENTIA:0.016166):0.020258):0.009307):0.011965,(Microtus_montebelli_CRICETIDAE_RODENTIA:0.043499,(Microtus_oeconomus_CRICETIDAE_RODENTIA:0.032557,Microtus_kikuchii_CRICETIDAE_RODENTIA:0.042151):0.005734):0.00246):0.02364):0.002501):0.004616):0.006814):0.017101):0.015828):0.007532,((Lagurus_lagurus_CRICETIDAE_RODENTIA:0.018492,Eolagurus_luteus_CRICETIDAE_RODENTIA:0.030844):0.079234,((Arvicola_sapidus_CRICETIDAE_RODENTIA:0.027409,(Arvicola_scherman_CRICETIDAE_RODENTIA:0.014912,Arvicola_amphibius_CRICETIDAE_RODENTIA:0.010876):0.015608):0.06951,Dinaromys_bogdanovi_CRICETIDAE_RODENTIA:0.069655):0.010373):0.00472):0.012954):0.020676,((Myopus_schisticolor_CRICETIDAE_RODENTIA:0.03253,((Lemmus_lemmus_CRICETIDAE_RODENTIA:0.006088,(Lemmus_sibiricus_CRICETIDAE_RODENTIA:0.009044,Lemmus_amurensis_CRICETIDAE_RODENTIA:0.006687):0.024116):0.035362,(Synaptomys_borealis_CRICETIDAE_RODENTIA:0.133843,Lemmus_trimucronatus_CRICETIDAE_RODENTIA:0.049167):0.008482):0.006359):0.015228,Synaptomys_cooperi_CRICETIDAE_RODENTIA:0.081427):0.036455):0.004567):0.010407,(((Phenacomys_ungava_CRICETIDAE_RODENTIA:0.034291,Phenacomys_intermedius_CRICETIDAE_RODENTIA:0.026063):0.009778,(Arborimus_albipes_CRICETIDAE_RODENTIA:0.007261,(Arborimus_longicaudus_CRICETIDAE_RODENTIA:0.02906,Arborimus_pomo_CRICETIDAE_RODENTIA:0.015996):0.00276):0.063482):0.061778,((Dicrostonyx_hudsonius_CRICETIDAE_RODENTIA:0.011224,(Dicrostonyx_groenlandicus_CRICETIDAE_RODENTIA:0.005043,Dicrostonyx_richardsoni_CRICETIDAE_RODENTIA:0.012419):0.011379):0.018096,Dicrostonyx_torquatus_CRICETIDAE_RODENTIA:0.021376):0.061607):0.009496):0.019551,Prometheomys_schaposchnikowi_CRICETIDAE_RODENTIA:0.098458):0.126829):0.013549):0.074275):0.01212):0.014025):0.219542,((Tachyoryctes_splendens_SPALACIDAE_RODENTIA:0.126505,(Cannomys_badius_SPALACIDAE_RODENTIA:0.06103,(Rhizomys_sinensis_SPALACIDAE_RODENTIA:0.073692,Rhizomys_pruinosus_SPALACIDAE_RODENTIA:0.050658):0.038282):0.048519):0.189686,(((Eospalax_rothschildi_SPALACIDAE_RODENTIA:0.04657,(Eospalax_smithii_SPALACIDAE_RODENTIA:0.058063,Eospalax_fontanierii_SPALACIDAE_RODENTIA:0.046266):0.006691):0.040023,(Myospalax_psilurus_SPALACIDAE_RODENTIA:0.032921,Myospalax_aspalax_SPALACIDAE_RODENTIA:0.049511):0.07489):0.136865,((Spalax_graecus_SPALACIDAE_RODENTIA:0.048582,(Spalax_microphthalmus_SPALACIDAE_RODENTIA:0.03819,(Spalax_arenarius_SPALACIDAE_RODENTIA:0.015501,Spalax_zemni_SPALACIDAE_RODENTIA:0.023414):0.006404):0.023082):0.089668,((Spalax_leucodon_SPALACIDAE_RODENTIA:0.051714,Spalax_nehringi_SPALACIDAE_RODENTIA:0.058721):0.052671,Spalax_ehrenbergi_SPALACIDAE_RODENTIA:0.042945):0.02949):0.145506):0.025784):0.112581):0.080055,Typhlomys_cinereus_PLATACANTHOMYIDAE_RODENTIA:0.499046):0.036262):0.104357):0.00875):0.036153):0.053567,(((Ochotona_gloveri_OCHOTONIDAE_LAGOMORPHA:0.03034,Ochotona_erythrotis_OCHOTONIDAE_LAGOMORPHA:0.028301):1.0E-6,(((Ochotona_rufescens_OCHOTONIDAE_LAGOMORPHA:0.049311,(((Ochotona_rutila_OCHOTONIDAE_LAGOMORPHA:0.050303,Ochotona_koslowi_OCHOTONIDAE_LAGOMORPHA:0.036367):0.009383,Ochotona_ladacensis_OCHOTONIDAE_LAGOMORPHA:0.064127):0.009158,(Ochotona_roylei_OCHOTONIDAE_LAGOMORPHA:0.005753,Ochotona_macrotis_OCHOTONIDAE_LAGOMORPHA:0.014458):0.035916):0.008354):0.008944,Ochotona_forresti_OCHOTONIDAE_LAGOMORPHA:0.049429):0.009823,(((Ochotona_thibetana_OCHOTONIDAE_LAGOMORPHA:0.03264,((Ochotona_cansus_OCHOTONIDAE_LAGOMORPHA:0.010451,Ochotona_dauurica_OCHOTONIDAE_LAGOMORPHA:0.019099):0.017028,(Ochotona_nubrica_OCHOTONIDAE_LAGOMORPHA:5.12E-4,Ochotona_curzoniae_OCHOTONIDAE_LAGOMORPHA:0.002242):0.023829):0.014458):0.008604,Ochotona_thomasi_OCHOTONIDAE_LAGOMORPHA:0.038798):0.035624,(Ochotona_syrinx_OCHOTONIDAE_LAGOMORPHA:0.084792,((((Ochotona_hoffmanni_OCHOTONIDAE_LAGOMORPHA:0.013665,(Ochotona_turuchanensis_OCHOTONIDAE_LAGOMORPHA:0.010552,Ochotona_alpina_OCHOTONIDAE_LAGOMORPHA:0.018687):0.006335):0.029551,(Ochotona_hyperborea_OCHOTONIDAE_LAGOMORPHA:0.019929,Ochotona_mantchurica_OCHOTONIDAE_LAGOMORPHA:0.02792):0.006399):0.007522,(Ochotona_pallasi_OCHOTONIDAE_LAGOMORPHA:0.013915,Ochotona_argentata_OCHOTONIDAE_LAGOMORPHA:0.016756):0.038239):0.009466,(Ochotona_princeps_OCHOTONIDAE_LAGOMORPHA:0.033976,Ochotona_collaris_OCHOTONIDAE_LAGOMORPHA:0.03976):0.018764):0.021546):0.016952):0.036955):0.02448):0.338902,(((Pronolagus_randensis_LEPORIDAE_LAGOMORPHA:0.052433,(Pronolagus_saundersiae_LEPORIDAE_LAGOMORPHA:0.045716,Pronolagus_rupestris_LEPORIDAE_LAGOMORPHA:0.027555):0.018388):0.017367,Pronolagus_crassicaudatus_LEPORIDAE_LAGOMORPHA:0.084748):0.058922,(Romerolagus_diazi_LEPORIDAE_LAGOMORPHA:0.09615,((Brachylagus_idahoensis_LEPORIDAE_LAGOMORPHA:0.096998,((Lepus_brachyurus_LEPORIDAE_LAGOMORPHA:0.030309,Lepus_americanus_LEPORIDAE_LAGOMORPHA:0.024046):0.007246,((((Lepus_comus_LEPORIDAE_LAGOMORPHA:0.015377,Lepus_oiostolus_LEPORIDAE_LAGOMORPHA:0.012257):0.013475,(((Lepus_townsendii_LEPORIDAE_LAGOMORPHA:0.01391,((Lepus_othus_LEPORIDAE_LAGOMORPHA:0.001295,(Lepus_arcticus_LEPORIDAE_LAGOMORPHA:0.001276,(Lepus_coreanus_LEPORIDAE_LAGOMORPHA:0.00235,Lepus_timidus_LEPORIDAE_LAGOMORPHA:0.002318):5.12E-4):1.69E-4):0.007255,(Lepus_tolai_LEPORIDAE_LAGOMORPHA:0.007468,(Lepus_corsicanus_LEPORIDAE_LAGOMORPHA:0.002917,Lepus_castroviejoi_LEPORIDAE_LAGOMORPHA:0.009106):0.005676):0.00396):0.002498):0.013911,(Lepus_microtis_LEPORIDAE_LAGOMORPHA:0.003745,Lepus_capensis_LEPORIDAE_LAGOMORPHA:0.008753):0.024788):0.006226,(((Lepus_hainanus_LEPORIDAE_LAGOMORPHA:0.008938,Lepus_peguensis_LEPORIDAE_LAGOMORPHA:0.012193):0.015877,(Lepus_europaeus_LEPORIDAE_LAGOMORPHA:0.031714,Lepus_granatensis_LEPORIDAE_LAGOMORPHA:0.026212):0.004653):0.005195,(Lepus_mandshuricus_LEPORIDAE_LAGOMORPHA:0.018191,(Lepus_sinensis_LEPORIDAE_LAGOMORPHA:0.022499,Lepus_yarkandensis_LEPORIDAE_LAGOMORPHA:0.021614):0.010471):0.011706):0.001159):0.001194):0.008281,Lepus_saxatilis_LEPORIDAE_LAGOMORPHA:0.044829):0.003595,(Lepus_callotis_LEPORIDAE_LAGOMORPHA:0.007965,(Lepus_flavigularis_LEPORIDAE_LAGOMORPHA:0.009629,(Lepus_alleni_LEPORIDAE_LAGOMORPHA:0.006019,(Lepus_insularis_LEPORIDAE_LAGOMORPHA:0.00481,Lepus_californicus_LEPORIDAE_LAGOMORPHA:0.005565):0.00362):0.003055):0.002891):0.020487):0.011544):0.033961):0.006241,((Lepus_starcki_LEPORIDAE_LAGOMORPHA:0.065575,(((Sylvilagus_transitionalis_LEPORIDAE_LAGOMORPHA:0.002138,Sylvilagus_obscurus_LEPORIDAE_LAGOMORPHA:6.11E-4):0.036879,(Sylvilagus_brasiliensis_LEPORIDAE_LAGOMORPHA:0.043655,(Sylvilagus_floridanus_LEPORIDAE_LAGOMORPHA:0.005503,Sylvilagus_robustus_LEPORIDAE_LAGOMORPHA:0.013593):0.023998):0.003379):0.013182,((Sylvilagus_palustris_LEPORIDAE_LAGOMORPHA:0.023111,Sylvilagus_aquaticus_LEPORIDAE_LAGOMORPHA:0.020552):0.028623,(Sylvilagus_audubonii_LEPORIDAE_LAGOMORPHA:0.007548,Sylvilagus_nuttallii_LEPORIDAE_LAGOMORPHA:0.013243):0.04234):0.008685):0.040059):0.004354,((Bunolagus_monticularis_LEPORIDAE_LAGOMORPHA:0.065255,Pentalagus_furnessi_LEPORIDAE_LAGOMORPHA:0.068809):0.02349,(Caprolagus_hispidus_LEPORIDAE_LAGOMORPHA:0.080806,Oryctolagus_cuniculus_LEPORIDAE_LAGOMORPHA:0.062935):0.008324):0.003423):0.010897):0.048223):0.027557):0.112164):0.220148):0.026694,(Ptilocercus_lowii_PTILOCERCIDAE_SCANDENTIA:0.306088,(Dendrogale_murina_TUPAIIDAE_SCANDENTIA:0.207167,((((Tupaia_glis_TUPAIIDAE_SCANDENTIA:0.074237,Tupaia_longipes_TUPAIIDAE_SCANDENTIA:0.038533):0.049177,Tupaia_belangeri_TUPAIIDAE_SCANDENTIA:0.047179):0.022386,((Tupaia_gracilis_TUPAIIDAE_SCANDENTIA:0.044582,(Tupaia_dorsalis_TUPAIIDAE_SCANDENTIA:0.055921,((Tupaia_palawanensis_TUPAIIDAE_SCANDENTIA:0.034004,(Tupaia_tana_TUPAIIDAE_SCANDENTIA:0.019946,Tupaia_splendidula_TUPAIIDAE_SCANDENTIA:0.012078):0.013366):0.00261,Tupaia_minor_TUPAIIDAE_SCANDENTIA:0.024203):0.008966):0.003137):0.002142,Urogale_everetti_TUPAIIDAE_SCANDENTIA:0.050141):0.007625):0.045353,Dendrogale_melanura_TUPAIIDAE_SCANDENTIA:0.107174):0.031249):0.178571):0.14811):0.005342,((Galeopterus_variegatus_CYNOCEPHALIDAE_DERMOPTERA:0.047239,Cynocephalus_volans_CYNOCEPHALIDAE_DERMOPTERA:0.055829):0.266094,(((((Loris_tardigradus_LORISIDAE_PRIMATES:0.008235,Loris_lydekkerianus_LORISIDAE_PRIMATES:0.015175):0.106924,((Nycticebus_menagensis_LORISIDAE_PRIMATES:0.02144,(Nycticebus_javanicus_LORISIDAE_PRIMATES:0.015052,(Nycticebus_bengalensis_LORISIDAE_PRIMATES:0.002165,Nycticebus_coucang_LORISIDAE_PRIMATES:0.002188):0.002697):0.006991):0.021835,Nycticebus_pygmaeus_LORISIDAE_PRIMATES:0.037336):0.051747):0.050198,((Arctocebus_calabarensis_LORISIDAE_PRIMATES:0.103157,Perodicticus_potto_LORISIDAE_PRIMATES:0.081798):0.066024,(((Galagoides_demidovii_GALAGIDAE_PRIMATES:0.044275,Galagoides_thomasi_GALAGIDAE_PRIMATES:0.028785):0.043422,(((Galago_moholi_GALAGIDAE_PRIMATES:0.016196,(Galago_senegalensis_GALAGIDAE_PRIMATES:0.002293,Galago_gallarum_GALAGIDAE_PRIMATES:0.00451):0.002356):0.021761,Galago_matschiei_GALAGIDAE_PRIMATES:0.024009):0.032151,(((Sciurocheirus_gabonensis_GALAGIDAE_PRIMATES:1.0E-6,Sciurocheirus_alleni_GALAGIDAE_PRIMATES:0.011779):0.064555,(Otolemur_garnettii_GALAGIDAE_PRIMATES:0.015235,Otolemur_crassicaudatus_GALAGIDAE_PRIMATES:0.029842):0.014528):0.017647,(Galagoides_cocos_GALAGIDAE_PRIMATES:0.012888,(Galagoides_granti_GALAGIDAE_PRIMATES:0.02229,Galagoides_zanzibaricus_GALAGIDAE_PRIMATES:0.01091):0.00603):0.024932):0.009352):0.011898):0.028421,Euoticus_elegantulus_GALAGIDAE_PRIMATES:0.063383):0.040577):0.010371):0.237851,(Daubentonia_madagascariensis_DAUBENTONIIDAE_PRIMATES:0.139037,(((Indri_indri_INDRIIDAE_PRIMATES:0.077971,(((Propithecus_perrieri_INDRIIDAE_PRIMATES:0.006304,(Propithecus_diadema_INDRIIDAE_PRIMATES:0.012379,Propithecus_edwardsi_INDRIIDAE_PRIMATES:0.010234):0.008812):0.025339,((Propithecus_verreauxi_INDRIIDAE_PRIMATES:0.001632,Propithecus_deckenii_INDRIIDAE_PRIMATES:0.003804):0.011355,(Propithecus_tattersalli_INDRIIDAE_PRIMATES:0.013216,Propithecus_coquereli_INDRIIDAE_PRIMATES:0.006922):0.012032):0.015328):0.028025,(Avahi_laniger_INDRIIDAE_PRIMATES:0.038438,(Avahi_cleesei_INDRIIDAE_PRIMATES:0.00544,Avahi_occidentalis_INDRIIDAE_PRIMATES:0.011272):0.02286):0.063461):0.015214):0.013083,(Archaeolemur_majori_Archaeolemuridae_PRIMATES:0.191056,Palaeopropithecus_ingens_PALAEOPROPITHECIDAE_PRIMATES:0.066752):0.033507):0.028051,((Megaladapis_edwardsi_Megaladapidae_PRIMATES:0.159479,((Varecia_variegata_LEMURIDAE_PRIMATES:0.010542,Varecia_rubra_LEMURIDAE_PRIMATES:0.006218):0.081556,(((Eulemur_macaco_LEMURIDAE_PRIMATES:0.012123,Eulemur_flavifrons_LEMURIDAE_PRIMATES:0.014843):0.013299,(((Eulemur_rubriventer_LEMURIDAE_PRIMATES:0.022887,Eulemur_mongoz_LEMURIDAE_PRIMATES:0.020878):0.005477,((Eulemur_cinereiceps_LEMURIDAE_PRIMATES:0.003379,Eulemur_collaris_LEMURIDAE_PRIMATES:0.006481):0.007231,((((Eulemur_albifrons_LEMURIDAE_PRIMATES:0.005095,Eulemur_sanfordi_LEMURIDAE_PRIMATES:5.35E-4):0.004976,Eulemur_fulvus_LEMURIDAE_PRIMATES:0.00377):0.001582,Eulemur_rufifrons_LEMURIDAE_PRIMATES:0.012632):0.001899,Eulemur_rufus_LEMURIDAE_PRIMATES:0.007661):0.004308):0.01008):0.005465,Eulemur_coronatus_LEMURIDAE_PRIMATES:0.021479):0.002073):0.041339,(Lemur_catta_LEMURIDAE_PRIMATES:0.035575,((Hapalemur_aureus_LEMURIDAE_PRIMATES:0.049171,(Hapalemur_griseus_LEMURIDAE_PRIMATES:0.021399,(Hapalemur_occidentalis_LEMURIDAE_PRIMATES:0.009012,Hapalemur_alaotrensis_LEMURIDAE_PRIMATES:0.007794):0.011263):0.014167):0.011469,Prolemur_simus_LEMURIDAE_PRIMATES:0.046923):0.006826):0.040452):0.017885):0.024124):0.011072,((Phaner_furcifer_CHEIROGALEIDAE_PRIMATES:0.174039,((Lepilemur_jamesorum_LEPILEMURIDAE_PRIMATES:0.020131,Lepilemur_mustelinus_LEPILEMURIDAE_PRIMATES:0.060294):0.030598,((Lepilemur_leucopus_LEPILEMURIDAE_PRIMATES:0.048665,((Lepilemur_randrianasoloi_LEPILEMURIDAE_PRIMATES:0.021972,Lepilemur_aeeclis_LEPILEMURIDAE_PRIMATES:0.02642):0.004814,(Lepilemur_hubbardorum_LEPILEMURIDAE_PRIMATES:0.009816,Lepilemur_ruficaudatus_LEPILEMURIDAE_PRIMATES:0.014582):0.010871):0.017056):0.014404,(Lepilemur_microdon_LEPILEMURIDAE_PRIMATES:0.040467,((Lepilemur_septentrionalis_LEPILEMURIDAE_PRIMATES:0.027941,(Lepilemur_dorsalis_LEPILEMURIDAE_PRIMATES:0.010594,((Lepilemur_mittermeieri_LEPILEMURIDAE_PRIMATES:0.014667,Lepilemur_sahamalazensis_LEPILEMURIDAE_PRIMATES:0.024432):0.005485,Lepilemur_ankaranensis_LEPILEMURIDAE_PRIMATES:0.011743):0.003826):0.013866):0.012942,(Lepilemur_edwardsi_LEPILEMURIDAE_PRIMATES:0.001796,(Lepilemur_otto_LEPILEMURIDAE_PRIMATES:0.010243,Lepilemur_grewcockorum_LEPILEMURIDAE_PRIMATES:0.008079):0.001499):0.034762):0.001748):0.005989):0.017139):0.069389):0.015608,((Cheirogaleus_sibreei_CHEIROGALEIDAE_PRIMATES:0.063926,((Cheirogaleus_major_CHEIROGALEIDAE_PRIMATES:0.044892,(Cheirogaleus_lavasoensis_CHEIROGALEIDAE_PRIMATES:0.033389,Cheirogaleus_crossleyi_CHEIROGALEIDAE_PRIMATES:0.035114):0.032494):0.013633,Cheirogaleus_medius_CHEIROGALEIDAE_PRIMATES:0.052051):0.008733):0.022492,(Allocebus_trichotis_CHEIROGALEIDAE_PRIMATES:0.113576,((Mirza_coquereli_CHEIROGALEIDAE_PRIMATES:0.005555,Mirza_zaza_CHEIROGALEIDAE_PRIMATES:0.018279):0.071025,((Microcebus_murinus_CHEIROGALEIDAE_PRIMATES:0.028007,Microcebus_griseorufus_CHEIROGALEIDAE_PRIMATES:0.048752):0.009428,((Microcebus_macarthurii_CHEIROGALEIDAE_PRIMATES:0.022901,(Microcebus_ravelobensis_CHEIROGALEIDAE_PRIMATES:0.003491,Microcebus_bongolavensis_CHEIROGALEIDAE_PRIMATES:0.008067):0.02546):0.009871,((((Microcebus_simmonsi_CHEIROGALEIDAE_PRIMATES:0.002617,Microcebus_rufus_CHEIROGALEIDAE_PRIMATES:0.002074):0.010827,Microcebus_lehilahytsara_CHEIROGALEIDAE_PRIMATES:0.014208):0.001299,(Microcebus_berthae_CHEIROGALEIDAE_PRIMATES:0.011981,Microcebus_myoxinus_CHEIROGALEIDAE_PRIMATES:0.018248):0.001212):0.005526,((((Microcebus_mittermeieri_CHEIROGALEIDAE_PRIMATES:0.02391,(Microcebus_marohita_CHEIROGALEIDAE_PRIMATES:0.012122,Microcebus_gerpi_CHEIROGALEIDAE_PRIMATES:0.02092):0.048914):0.003776,Microcebus_tavaratra_CHEIROGALEIDAE_PRIMATES:0.036184):0.002427,Microcebus_tanosi_CHEIROGALEIDAE_PRIMATES:0.034485):0.001055,Microcebus_sambiranensis_CHEIROGALEIDAE_PRIMATES:0.032505):0.003538):0.024821):0.023617):0.03098):0.024142):0.030486):0.032314):0.014326):0.010181):0.084646):0.021337):0.080705,(((Tarsius_wallacei_TARSIIDAE_PRIMATES:0.013486,(Tarsius_dentatus_TARSIIDAE_PRIMATES:0.011252,Tarsius_lariang_TARSIIDAE_PRIMATES:0.01394):0.00288):0.113344,(Tarsius_tarsier_TARSIIDAE_PRIMATES:0.058784,(Tarsius_bancanus_TARSIIDAE_PRIMATES:0.064625,Tarsius_syrichta_TARSIIDAE_PRIMATES:0.077169):0.037448):0.037367):0.270169,((((((Macaca_sylvanus_CERCOPITHECIDAE_PRIMATES:0.049113,((((((Macaca_pagensis_CERCOPITHECIDAE_PRIMATES:0.048358,Macaca_silenus_CERCOPITHECIDAE_PRIMATES:0.009949):0.003351,Macaca_nemestrina_CERCOPITHECIDAE_PRIMATES:0.005061):0.002222,Macaca_siberu_CERCOPITHECIDAE_PRIMATES:0.009967):4.02E-4,Macaca_leonina_CERCOPITHECIDAE_PRIMATES:0.016818):0.006759,(Macaca_nigrescens_CERCOPITHECIDAE_PRIMATES:0.027337,(((Macaca_maura_CERCOPITHECIDAE_PRIMATES:0.015956,Macaca_hecki_CERCOPITHECIDAE_PRIMATES:0.023469):0.002644,Macaca_tonkeana_CERCOPITHECIDAE_PRIMATES:0.01862):0.00301,Macaca_ochreata_CERCOPITHECIDAE_PRIMATES:0.015328):0.003801):0.011419):0.004962,(((Macaca_thibetana_CERCOPITHECIDAE_PRIMATES:0.014572,Macaca_assamensis_CERCOPITHECIDAE_PRIMATES:0.021705):0.015551,(Macaca_radiata_CERCOPITHECIDAE_PRIMATES:0.007177,Macaca_munzala_CERCOPITHECIDAE_PRIMATES:0.030932):0.012364):0.005375,(Macaca_fascicularis_CERCOPITHECIDAE_PRIMATES:0.014535,(Macaca_arctoides_CERCOPITHECIDAE_PRIMATES:0.029258,((Macaca_mulatta_CERCOPITHECIDAE_PRIMATES:0.00919,(Macaca_fuscata_CERCOPITHECIDAE_PRIMATES:0.013356,Macaca_nigra_CERCOPITHECIDAE_PRIMATES:0.019925):0.003823):0.002256,Macaca_cyclopis_CERCOPITHECIDAE_PRIMATES:0.006412):0.003818):0.003682):0.002535):0.004278):0.005549):0.015833,((Theropithecus_gelada_CERCOPITHECIDAE_PRIMATES:0.039805,(((Papio_cynocephalus_CERCOPITHECIDAE_PRIMATES:0.010881,Papio_ursinus_CERCOPITHECIDAE_PRIMATES:0.019238):0.006638,(Papio_papio_CERCOPITHECIDAE_PRIMATES:0.012492,(Papio_anubis_CERCOPITHECIDAE_PRIMATES:0.004529,(Rungwecebus_kipunji_CERCOPITHECIDAE_PRIMATES:0.016651,Papio_hamadryas_CERCOPITHECIDAE_PRIMATES:0.009066):0.00155):0.002649):0.002242):0.01157,Lophocebus_aterrimus_CERCOPITHECIDAE_PRIMATES:0.041421):0.0048):0.013992,((Mandrillus_sphinx_CERCOPITHECIDAE_PRIMATES:0.028658,Mandrillus_leucophaeus_CERCOPITHECIDAE_PRIMATES:0.012009):0.005242,(((Cercocebus_torquatus_CERCOPITHECIDAE_PRIMATES:1.22E-4,Lophocebus_albigena_CERCOPITHECIDAE_PRIMATES:0.005071):0.026894,Cercocebus_atys_CERCOPITHECIDAE_PRIMATES:0.028216):0.014566,(Cercocebus_chrysogaster_CERCOPITHECIDAE_PRIMATES:1.0E-6,Cercocebus_agilis_CERCOPITHECIDAE_PRIMATES:1.0E-6):0.013345):0.005771):0.015615):0.006733):0.011985,((Allenopithecus_nigroviridis_CERCOPITHECIDAE_PRIMATES:0.047755,(Miopithecus_ogouensis_CERCOPITHECIDAE_PRIMATES:0.015759,Miopithecus_talapoin_CERCOPITHECIDAE_PRIMATES:0.019092):0.028969):0.009893,((((Cercopithecus_diana_CERCOPITHECIDAE_PRIMATES:0.013876,Cercopithecus_neglectus_CERCOPITHECIDAE_PRIMATES:0.004308):0.034949,(Cercopithecus_campbelli_CERCOPITHECIDAE_PRIMATES:0.029751,(Cercopithecus_mona_CERCOPITHECIDAE_PRIMATES:0.011564,Cercopithecus_pogonias_CERCOPITHECIDAE_PRIMATES:0.006277):0.021933):0.011453):0.009324,(((Chlorocebus_sabaeus_CERCOPITHECIDAE_PRIMATES:0.009768,(((Cercopithecus_dryas_CERCOPITHECIDAE_PRIMATES:0.0146,(Chlorocebus_cynosuros_CERCOPITHECIDAE_PRIMATES:0.015696,(Chlorocebus_djamdjamensis_CERCOPITHECIDAE_PRIMATES:0.007407,Chlorocebus_tantalus_CERCOPITHECIDAE_PRIMATES:0.009592):0.003112):0.001433):0.003132,(Chlorocebus_aethiops_CERCOPITHECIDAE_PRIMATES:0.003967,Chlorocebus_pygerythrus_CERCOPITHECIDAE_PRIMATES:0.012787):0.001444):0.003511,Cercopithecus_solatus_CERCOPITHECIDAE_PRIMATES:0.028488):0.00495):0.013731,Erythrocebus_patas_CERCOPITHECIDAE_PRIMATES:0.056595):0.00431,((Cercopithecus_mitis_CERCOPITHECIDAE_PRIMATES:0.018911,Cercopithecus_nictitans_CERCOPITHECIDAE_PRIMATES:0.021228):0.019644,((Cercopithecus_lhoesti_CERCOPITHECIDAE_PRIMATES:0.02338,Cercopithecus_preussi_CERCOPITHECIDAE_PRIMATES:0.024351):0.011861,(Cercopithecus_cephus_CERCOPITHECIDAE_PRIMATES:0.01504,((Cercopithecus_petaurista_CERCOPITHECIDAE_PRIMATES:0.012581,Cercopithecus_erythrogaster_CERCOPITHECIDAE_PRIMATES:0.015149):0.007607,(Cercopithecus_erythrotis_CERCOPITHECIDAE_PRIMATES:0.021006,Cercopithecus_ascanius_CERCOPITHECIDAE_PRIMATES:0.013625):0.003128):0.002302):0.001633):0.016298):0.010107):0.003192):0.001855,Cercopithecus_hamlyni_CERCOPITHECIDAE_PRIMATES:0.035653):0.007827):0.008757):0.01853,(((Procolobus_verus_CERCOPITHECIDAE_PRIMATES:0.072388,Procolobus_badius_CERCOPITHECIDAE_PRIMATES:0.043462):0.01918,(Colobus_angolensis_CERCOPITHECIDAE_PRIMATES:0.009054,(Colobus_satanas_CERCOPITHECIDAE_PRIMATES:0.019189,(Colobus_polykomos_CERCOPITHECIDAE_PRIMATES:0.007977,Colobus_guereza_CERCOPITHECIDAE_PRIMATES:0.003569):0.004477):0.01206):0.024244):0.011004,((((Rhinopithecus_bieti_CERCOPITHECIDAE_PRIMATES:0.007927,Rhinopithecus_strykeri_CERCOPITHECIDAE_PRIMATES:0.005642):0.014469,(Rhinopithecus_avunculus_CERCOPITHECIDAE_PRIMATES:0.025333,(Rhinopithecus_roxellana_CERCOPITHECIDAE_PRIMATES:0.011303,Rhinopithecus_brelichi_CERCOPITHECIDAE_PRIMATES:0.010274):0.001348):0.001214):0.023908,((Pygathrix_cinerea_CERCOPITHECIDAE_PRIMATES:0.002954,(Pygathrix_nigripes_CERCOPITHECIDAE_PRIMATES:0.023957,Pygathrix_nemaeus_CERCOPITHECIDAE_PRIMATES:0.019516):0.003685):0.026093,(Nasalis_larvatus_CERCOPITHECIDAE_PRIMATES:0.013323,Simias_concolor_CERCOPITHECIDAE_PRIMATES:0.024968):0.029383):0.006867):0.006899,((Presbytis_thomasi_CERCOPITHECIDAE_PRIMATES:0.051467,((Presbytis_potenziani_CERCOPITHECIDAE_PRIMATES:0.017339,((Presbytis_melalophos_CERCOPITHECIDAE_PRIMATES:0.012296,Presbytis_comata_CERCOPITHECIDAE_PRIMATES:0.009486):0.003045,Presbytis_rubicunda_CERCOPITHECIDAE_PRIMATES:0.024273):0.003124):0.023323,(Presbytis_frontata_CERCOPITHECIDAE_PRIMATES:0.044634,Presbytis_chrysomelas_CERCOPITHECIDAE_PRIMATES:0.041162):0.011509):0.001649):0.030538,(((Trachypithecus_pileatus_CERCOPITHECIDAE_PRIMATES:0.003611,Trachypithecus_shortridgei_CERCOPITHECIDAE_PRIMATES:0.002993):0.031847,(((Trachypithecus_obscurus_CERCOPITHECIDAE_PRIMATES:0.009964,(Trachypithecus_phayrei_CERCOPITHECIDAE_PRIMATES:0.010176,Trachypithecus_barbei_CERCOPITHECIDAE_PRIMATES:0.018638):0.001857):0.00954,(Trachypithecus_francoisi_CERCOPITHECIDAE_PRIMATES:0.010413,((Trachypithecus_delacouri_CERCOPITHECIDAE_PRIMATES:0.002617,Trachypithecus_poliocephalus_CERCOPITHECIDAE_PRIMATES:0.017763):0.004298,(Trachypithecus_hatinhensis_CERCOPITHECIDAE_PRIMATES:0.004273,Trachypithecus_laotum_CERCOPITHECIDAE_PRIMATES:0.006298):0.002984):0.006357):0.008848):0.002703,(Trachypithecus_cristatus_CERCOPITHECIDAE_PRIMATES:0.008983,(Trachypithecus_auratus_CERCOPITHECIDAE_PRIMATES:0.01798,Trachypithecus_germaini_CERCOPITHECIDAE_PRIMATES:0.016424):0.00303):0.010834):0.005449):0.023163,(Trachypithecus_geei_CERCOPITHECIDAE_PRIMATES:0.03142,(Trachypithecus_vetulus_CERCOPITHECIDAE_PRIMATES:0.022698,(Semnopithecus_hector_CERCOPITHECIDAE_PRIMATES:0.015516,((Semnopithecus_hypoleucos_CERCOPITHECIDAE_PRIMATES:0.016735,Semnopithecus_entellus_CERCOPITHECIDAE_PRIMATES:0.009512):0.004584,(Trachypithecus_johnii_CERCOPITHECIDAE_PRIMATES:0.003594,Semnopithecus_priam_CERCOPITHECIDAE_PRIMATES:0.01187):0.013719):0.004911):0.005524):0.007844):0.023691):0.010402):0.006226):0.011532):0.025275):0.056968,(((Pongo_pygmaeus_HOMINIDAE_PRIMATES:0.015283,Pongo_abelii_HOMINIDAE_PRIMATES:0.013598):0.042209,(((Pan_troglodytes_HOMINIDAE_PRIMATES:0.007848,Pan_paniscus_HOMINIDAE_PRIMATES:0.010141):0.015315,(Homo_sapiens_HOMINIDAE_PRIMATES:0.002765,(Homo_neanderthalensis_HOMINIDAE_PRIMATES:0.004866,(Homo_heidelbergensis_HOMINIDAE_PRIMATES:0.003132,Homo_denisova_HOMINIDAE_PRIMATES:0.00709):0.007055):0.001628):0.027314):0.007972,(Gorilla_beringei_HOMINIDAE_PRIMATES:0.019591,Gorilla_gorilla_HOMINIDAE_PRIMATES:0.005068):0.026046):0.023655):0.011691,((((Nomascus_nasutus_HYLOBATIDAE_PRIMATES:0.021903,Nomascus_hainanus_HYLOBATIDAE_PRIMATES:0.027029):0.013181,(Nomascus_concolor_HYLOBATIDAE_PRIMATES:0.011597,(Nomascus_gabriellae_HYLOBATIDAE_PRIMATES:0.006859,(Nomascus_leucogenys_HYLOBATIDAE_PRIMATES:0.003144,Nomascus_siki_HYLOBATIDAE_PRIMATES:0.002979):0.002211):0.004649):0.003833):0.018475,(Hoolock_hoolock_HYLOBATIDAE_PRIMATES:0.008493,Hoolock_leuconedys_HYLOBATIDAE_PRIMATES:0.010509):0.038577):0.00188,(Symphalangus_syndactylus_HYLOBATIDAE_PRIMATES:0.02748,(Hylobates_pileatus_HYLOBATIDAE_PRIMATES:0.01552,(((Hylobates_agilis_HYLOBATIDAE_PRIMATES:0.005301,Hylobates_albibarbis_HYLOBATIDAE_PRIMATES:0.011946):0.005604,((Hylobates_klossii_HYLOBATIDAE_PRIMATES:0.017874,Hylobates_moloch_HYLOBATIDAE_PRIMATES:0.01595):0.004707,Hylobates_muelleri_HYLOBATIDAE_PRIMATES:0.016206):0.002478):0.002629,Hylobates_lar_HYLOBATIDAE_PRIMATES:0.01244):0.003896):0.015249):0.00535):0.040671):0.028996):0.049967,((((Pithecia_pithecia_PITHECIIDAE_PRIMATES:0.020211,(Pithecia_monachus_PITHECIIDAE_PRIMATES:0.003329,Pithecia_irrorata_PITHECIIDAE_PRIMATES:0.001171):0.031063):0.033201,((Chiropotes_albinasus_PITHECIIDAE_PRIMATES:0.02804,(Chiropotes_chiropotes_PITHECIIDAE_PRIMATES:0.006575,Chiropotes_utahickae_PITHECIIDAE_PRIMATES:0.008694):0.009822):0.022017,(Cacajao_calvus_PITHECIIDAE_PRIMATES:0.013973,((Cacajao_ayresi_PITHECIIDAE_PRIMATES:0.004577,Cacajao_hosomi_PITHECIIDAE_PRIMATES:0.001443):0.009774,Cacajao_melanocephalus_PITHECIIDAE_PRIMATES:0.008283):0.015629):0.023199):0.02127):0.033268,((Callicebus_brunneus_PITHECIIDAE_PRIMATES:0.052791,((Callicebus_nigrifrons_PITHECIIDAE_PRIMATES:0.014915,(Callicebus_coimbrai_PITHECIIDAE_PRIMATES:0.00565,Callicebus_personatus_PITHECIIDAE_PRIMATES:0.013118):0.007067):0.025925,((Callicebus_cupreus_PITHECIIDAE_PRIMATES:0.016536,(Callicebus_hoffmannsi_PITHECIIDAE_PRIMATES:0.021664,Callicebus_moloch_PITHECIIDAE_PRIMATES:0.01393):0.003554):0.009996,(Callicebus_caligatus_PITHECIIDAE_PRIMATES:0.024737,Callicebus_donacophilus_PITHECIIDAE_PRIMATES:0.00887):0.018889):0.021496):0.019331):9.42E-4,(Callicebus_lugens_PITHECIIDAE_PRIMATES:0.01144,(Callicebus_torquatus_PITHECIIDAE_PRIMATES:2.26E-4,Callicebus_purinus_PITHECIIDAE_PRIMATES:0.00231):0.018411):0.040254):0.049721):0.015156,(((((Brachyteles_hypoxanthus_ATELIDAE_PRIMATES:0.010046,Brachyteles_arachnoides_ATELIDAE_PRIMATES:0.004966):0.019682,(Lagothrix_cana_ATELIDAE_PRIMATES:0.00501,Lagothrix_lagotricha_ATELIDAE_PRIMATES:1.0E-6):0.013626):0.035563,(((Ateles_hybridus_ATELIDAE_PRIMATES:0.010706,(Ateles_chamek_ATELIDAE_PRIMATES:0.007065,(Ateles_belzebuth_ATELIDAE_PRIMATES:0.003081,Ateles_marginatus_ATELIDAE_PRIMATES:0.009268):0.001286):0.004507):0.002281,Ateles_paniscus_ATELIDAE_PRIMATES:0.019581):0.004521,(Ateles_fusciceps_ATELIDAE_PRIMATES:0.013602,Ateles_geoffroyi_ATELIDAE_PRIMATES:0.003122):0.004239):0.028506):0.017849,((Alouatta_sara_ATELIDAE_PRIMATES:0.020786,(Alouatta_seniculus_ATELIDAE_PRIMATES:0.001047,Alouatta_macconnelli_ATELIDAE_PRIMATES:0.002008):0.006077):0.023425,((Alouatta_palliata_ATELIDAE_PRIMATES:0.009975,Alouatta_pigra_ATELIDAE_PRIMATES:0.01564):0.010892,(Alouatta_caraya_ATELIDAE_PRIMATES:0.020971,(Alouatta_guariba_ATELIDAE_PRIMATES:0.020016,Alouatta_belzebul_ATELIDAE_PRIMATES:0.015433):0.001618):0.001755):0.007631):0.037704):0.020768,((((((Saguinus_inustus_CALLITRICHIDAE_PRIMATES:0.019028,(Saguinus_labiatus_CALLITRICHIDAE_PRIMATES:0.011257,Saguinus_mystax_CALLITRICHIDAE_PRIMATES:0.013048):0.007058):0.014771,Saguinus_imperator_CALLITRICHIDAE_PRIMATES:0.025302):0.018967,((Saguinus_martinsi_CALLITRICHIDAE_PRIMATES:0.015446,Saguinus_bicolor_CALLITRICHIDAE_PRIMATES:0.003652):0.014475,((Saguinus_geoffroyi_CALLITRICHIDAE_PRIMATES:4.91E-4,Saguinus_oedipus_CALLITRICHIDAE_PRIMATES:0.017035):0.015613,(Saguinus_midas_CALLITRICHIDAE_PRIMATES:0.010544,Saguinus_niger_CALLITRICHIDAE_PRIMATES:0.001622):0.02224):0.003923):0.015167):0.012519,(Leontocebus_nigricollis_CALLITRICHIDAE_PRIMATES:0.019148,(((Leontocebus_leucogenys_CALLITRICHIDAE_PRIMATES:0.002968,Leontocebus_illigeri_CALLITRICHIDAE_PRIMATES:0.002135):0.012766,(Leontocebus_lagonotus_CALLITRICHIDAE_PRIMATES:0.011604,Leontocebus_tripartitus_CALLITRICHIDAE_PRIMATES:0.017245):0.002111):0.004183,((Leontocebus_nigrifrons_CALLITRICHIDAE_PRIMATES:0.006453,Leontocebus_fuscicollis_CALLITRICHIDAE_PRIMATES:0.006712):9.68E-4,(Leontocebus_weddelli_CALLITRICHIDAE_PRIMATES:0.009998,Leontocebus_cruzlimai_CALLITRICHIDAE_PRIMATES:0.006776):0.001324):0.00474):0.002404):0.029839):0.034432,((Callimico_goeldii_CALLITRICHIDAE_PRIMATES:0.065077,(((Callithrix_kuhlii_CALLITRICHIDAE_PRIMATES:0.004921,Callithrix_aurita_CALLITRICHIDAE_PRIMATES:0.00752):0.032427,(Callithrix_penicillata_CALLITRICHIDAE_PRIMATES:0.006718,(Mico_humeralifer_CALLITRICHIDAE_PRIMATES:0.00722,(Mico_argentatus_CALLITRICHIDAE_PRIMATES:0.002257,Mico_mauesi_CALLITRICHIDAE_PRIMATES:1.0E-6):0.001942):0.016316):0.008372):0.002712,((Mico_melanurus_CALLITRICHIDAE_PRIMATES:0.037007,Cebuella_pygmaea_CALLITRICHIDAE_PRIMATES:0.024592):0.02031,(Callithrix_geoffroyi_CALLITRICHIDAE_PRIMATES:0.009229,Callithrix_jacchus_CALLITRICHIDAE_PRIMATES:0.001615):0.02051):0.004859):0.02519):0.009193,(Leontopithecus_chrysomelas_CALLITRICHIDAE_PRIMATES:0.004226,Leontopithecus_rosalia_CALLITRICHIDAE_PRIMATES:1.0E-6):0.066732):0.00315):0.030723,((Aotus_zonalis_AOTIDAE_PRIMATES:0.055506,((Aotus_nigriceps_AOTIDAE_PRIMATES:0.013323,Aotus_azarae_AOTIDAE_PRIMATES:0.011801):0.018077,(Aotus_trivirgatus_AOTIDAE_PRIMATES:0.01405,(Aotus_vociferans_AOTIDAE_PRIMATES:0.019241,(Aotus_nancymaae_AOTIDAE_PRIMATES:0.012894,(Aotus_lemurinus_AOTIDAE_PRIMATES:0.003337,Aotus_griseimembra_AOTIDAE_PRIMATES:0.004686):0.001885):0.005446):0.001496):0.001777):0.023789):0.035159,(((Saimiri_oerstedii_CEBIDAE_PRIMATES:0.009947,(Saimiri_ustus_CEBIDAE_PRIMATES:0.012117,(Saimiri_vanzolinii_CEBIDAE_PRIMATES:0.006056,Saimiri_sciureus_CEBIDAE_PRIMATES:0.005419):6.87E-4):0.002627):0.004303,Saimiri_boliviensis_CEBIDAE_PRIMATES:0.007015):0.07522,((Cebus_capucinus_CEBIDAE_PRIMATES:0.018297,(Cebus_albifrons_CEBIDAE_PRIMATES:0.015031,Cebus_olivaceus_CEBIDAE_PRIMATES:0.011042):0.002203):0.025782,(((Sapajus_apella_CEBIDAE_PRIMATES:0.003743,((Sapajus_macrocephalus_CEBIDAE_PRIMATES:0.001295,Sapajus_libidinosus_CEBIDAE_PRIMATES:6.48E-4):0.001482,Sapajus_flavius_CEBIDAE_PRIMATES:0.001114):1.0E-6):0.002221,Sapajus_robustus_CEBIDAE_PRIMATES:0.007305):0.004147,(Sapajus_xanthosternos_CEBIDAE_PRIMATES:0.010483,Sapajus_nigritus_CEBIDAE_PRIMATES:0.018012):0.001258):0.017648):0.053382):0.011858):0.001476):0.010528):0.005107):0.090231):0.170788):0.02327):0.036337):0.009526):0.051777,((((((((Nycteris_javanica_NYCTERIDAE_CHIROPTERA:0.008221,Nycteris_tragata_NYCTERIDAE_CHIROPTERA:0.014907):0.092946,(Nycteris_grandis_NYCTERIDAE_CHIROPTERA:0.067674,(Nycteris_hispida_NYCTERIDAE_CHIROPTERA:0.00413,Nycteris_thebaica_NYCTERIDAE_CHIROPTERA:0.010044):0.065968):0.039494):0.098418,Nycteris_macrotis_NYCTERIDAE_CHIROPTERA:0.02975):0.105626,((Saccolaimus_saccolaimus_EMBALLONURIDAE_CHIROPTERA:0.175653,((Taphozous_longimanus_EMBALLONURIDAE_CHIROPTERA:0.057288,Taphozous_mauritianus_EMBALLONURIDAE_CHIROPTERA:0.038831):0.05412,((Taphozous_perforatus_EMBALLONURIDAE_CHIROPTERA:0.052524,(Taphozous_melanopogon_EMBALLONURIDAE_CHIROPTERA:0.043523,Taphozous_hildegardeae_EMBALLONURIDAE_CHIROPTERA:0.016687):0.013532):0.04994,Taphozous_nudiventris_EMBALLONURIDAE_CHIROPTERA:0.083981):0.024037):0.043195):0.06439,((((Balantiopteryx_plicata_EMBALLONURIDAE_CHIROPTERA:0.071238,(Balantiopteryx_io_EMBALLONURIDAE_CHIROPTERA:0.072476,Balantiopteryx_infusca_EMBALLONURIDAE_CHIROPTERA:0.082254):0.019258):0.061995,((Cyttarops_alecto_EMBALLONURIDAE_CHIROPTERA:0.10453,(Diclidurus_isabellus_EMBALLONURIDAE_CHIROPTERA:0.058609,(Diclidurus_scutatus_EMBALLONURIDAE_CHIROPTERA:0.056551,(Diclidurus_albus_EMBALLONURIDAE_CHIROPTERA:0.006536,Diclidurus_ingens_EMBALLONURIDAE_CHIROPTERA:0.007688):0.028533):0.012364):0.056845):0.040272,(Peropteryx_leucoptera_EMBALLONURIDAE_CHIROPTERA:0.069984,(Peropteryx_pallidoptera_EMBALLONURIDAE_CHIROPTERA:0.056809,((Cormura_brevirostris_EMBALLONURIDAE_CHIROPTERA:1.0E-6,Peropteryx_kappleri_EMBALLONURIDAE_CHIROPTERA:0.010839):0.046334,(Peropteryx_trinitatis_EMBALLONURIDAE_CHIROPTERA:0.016292,Peropteryx_macrotis_EMBALLONURIDAE_CHIROPTERA:0.036033):0.018112):0.043392):0.021062):0.024298):0.005248):0.019385,(((Centronycteris_maximiliani_EMBALLONURIDAE_CHIROPTERA:0.055808,Centronycteris_centralis_EMBALLONURIDAE_CHIROPTERA:0.087028):0.087267,((Saccopteryx_leptura_EMBALLONURIDAE_CHIROPTERA:0.066826,Saccopteryx_bilineata_EMBALLONURIDAE_CHIROPTERA:0.043305):0.024308,(Saccopteryx_canescens_EMBALLONURIDAE_CHIROPTERA:0.084244,Saccopteryx_gymnura_EMBALLONURIDAE_CHIROPTERA:0.081516):0.019647):0.03163):0.014023,Rhynchonycteris_naso_EMBALLONURIDAE_CHIROPTERA:0.108677):0.039627):0.027406,((((Emballonura_semicaudata_EMBALLONURIDAE_CHIROPTERA:0.074221,Emballonura_raffrayana_EMBALLONURIDAE_CHIROPTERA:0.12495):0.010434,(Emballonura_alecto_EMBALLONURIDAE_CHIROPTERA:0.023508,Emballonura_monticola_EMBALLONURIDAE_CHIROPTERA:0.03223):0.068071):0.031327,(Emballonura_dianae_EMBALLONURIDAE_CHIROPTERA:0.134061,(Emballonura_serii_EMBALLONURIDAE_CHIROPTERA:0.107286,Emballonura_beccarii_EMBALLONURIDAE_CHIROPTERA:0.054343):0.048317):0.011427):0.049418,((Coleura_afra_EMBALLONURIDAE_CHIROPTERA:1.0E-6,(Coleura_kibomalandy_EMBALLONURIDAE_CHIROPTERA:0.018302,Coleura_seychellensis_EMBALLONURIDAE_CHIROPTERA:0.022599):0.04384):0.140995,(Emballonura_atrata_EMBALLONURIDAE_CHIROPTERA:0.001521,Emballonura_tiavato_EMBALLONURIDAE_CHIROPTERA:0.007192):0.116664):0.037205):0.022446):0.052325):0.039336):0.024405,(((((Chilonatalus_tumidifrons_NATALIDAE_CHIROPTERA:0.075904,Chilonatalus_micropus_NATALIDAE_CHIROPTERA:0.039635):0.014665,(Natalus_saturatus_NATALIDAE_CHIROPTERA:0.01449,((Natalus_tumidirostris_NATALIDAE_CHIROPTERA:0.013019,Natalus_stramineus_NATALIDAE_CHIROPTERA:0.009277):0.013414,(Natalus_major_NATALIDAE_CHIROPTERA:0.018978,Natalus_jamaicensis_NATALIDAE_CHIROPTERA:0.016154):0.012183):0.006128):0.042035):0.015845,Nyctiellus_lepidus_NATALIDAE_CHIROPTERA:0.135065):0.106096,((((((((((Otomops_martiensseni_MOLOSSIDAE_CHIROPTERA:0.017547,Otomops_madagascariensis_MOLOSSIDAE_CHIROPTERA:0.015456):0.031459,Otomops_wroughtoni_MOLOSSIDAE_CHIROPTERA:0.047848):0.043253,(((Eumops_hansae_MOLOSSIDAE_CHIROPTERA:0.092523,(Eumops_patagonicus_MOLOSSIDAE_CHIROPTERA:0.003677,Eumops_bonariensis_MOLOSSIDAE_CHIROPTERA:0.036781):0.041337):0.029265,((Eumops_maurus_MOLOSSIDAE_CHIROPTERA:0.009454,Eumops_auripendulus_MOLOSSIDAE_CHIROPTERA:0.012199):0.045274,(Eumops_perotis_MOLOSSIDAE_CHIROPTERA:0.04883,((Eumops_underwoodi_MOLOSSIDAE_CHIROPTERA:0.013825,Eumops_dabbenei_MOLOSSIDAE_CHIROPTERA:0.016092):0.033017,(Eumops_wilsoni_MOLOSSIDAE_CHIROPTERA:0.032258,((Eumops_floridanus_MOLOSSIDAE_CHIROPTERA:0.00806,Eumops_ferox_MOLOSSIDAE_CHIROPTERA:1.0E-6):0.009598,Eumops_glaucinus_MOLOSSIDAE_CHIROPTERA:0.034514):0.013484):0.011334):0.011763):0.008476):0.024012):0.019297,(((Molossops_mattogrossensis_MOLOSSIDAE_CHIROPTERA:0.077218,((Cynomops_abrasus_MOLOSSIDAE_CHIROPTERA:0.01576,(Cynomops_planirostris_MOLOSSIDAE_CHIROPTERA:0.039759,Cynomops_paranus_MOLOSSIDAE_CHIROPTERA:0.025221):0.007907):0.062322,(Molossops_neglectus_MOLOSSIDAE_CHIROPTERA:0.03324,Molossops_temminckii_MOLOSSIDAE_CHIROPTERA:0.016255):0.065783):0.014283):0.014859,(Promops_centralis_MOLOSSIDAE_CHIROPTERA:0.063661,(Molossus_molossus_MOLOSSIDAE_CHIROPTERA:0.00404,(Molossus_coibensis_MOLOSSIDAE_CHIROPTERA:0.008374,Molossus_rufus_MOLOSSIDAE_CHIROPTERA:0.018546):0.001557):0.054082):0.043177):0.005799,((Nyctinomops_aurispinosus_MOLOSSIDAE_CHIROPTERA:0.027731,(Nyctinomops_laticaudatus_MOLOSSIDAE_CHIROPTERA:0.011122,Nyctinomops_femorosaccus_MOLOSSIDAE_CHIROPTERA:0.007481):0.022189):0.025727,Nyctinomops_macrotis_MOLOSSIDAE_CHIROPTERA:0.056108):0.036994):0.006007):0.011565):0.006408,((Tadarida_brasiliensis_MOLOSSIDAE_CHIROPTERA:0.079142,Sauromys_petrophilus_MOLOSSIDAE_CHIROPTERA:0.063136):1.0E-6,(((Mormopterus_halli_MOLOSSIDAE_CHIROPTERA:0.033086,Mormopterus_loriae_MOLOSSIDAE_CHIROPTERA:0.030818):0.011356,(Mormopterus_planiceps_MOLOSSIDAE_CHIROPTERA:0.037365,(Mormopterus_kitcheneri_MOLOSSIDAE_CHIROPTERA:0.027516,(Mormopterus_beccarii_MOLOSSIDAE_CHIROPTERA:0.026068,Mormopterus_lumsdenae_MOLOSSIDAE_CHIROPTERA:0.00323):0.026054):0.012238):0.004076):0.033398,(Mormopterus_norfolkensis_MOLOSSIDAE_CHIROPTERA:0.076747,Mormopterus_eleryi_MOLOSSIDAE_CHIROPTERA:0.079675):0.004529):0.022836):0.011367):0.007821,((Tadarida_insignis_MOLOSSIDAE_CHIROPTERA:0.042912,Tadarida_teniotis_MOLOSSIDAE_CHIROPTERA:0.060366):0.024152,Tadarida_fulminans_MOLOSSIDAE_CHIROPTERA:0.074976):0.024102):9.45E-4,Molossus_sinaloae_MOLOSSIDAE_CHIROPTERA:0.042709):0.013306,(((Chaerephon_plicatus_MOLOSSIDAE_CHIROPTERA:0.034304,Mops_mops_MOLOSSIDAE_CHIROPTERA:0.033496):0.004551,((Chaerephon_nigeriae_MOLOSSIDAE_CHIROPTERA:0.04964,(Mops_midas_MOLOSSIDAE_CHIROPTERA:0.050207,((Chaerephon_chapini_MOLOSSIDAE_CHIROPTERA:0.034793,(Mops_bakarii_MOLOSSIDAE_CHIROPTERA:0.079731,(Mops_condylurus_MOLOSSIDAE_CHIROPTERA:0.004045,Mops_leucostigma_MOLOSSIDAE_CHIROPTERA:0.01258):0.027992):0.01174):0.005776,(Chaerephon_atsinanana_MOLOSSIDAE_CHIROPTERA:0.012525,Chaerephon_pumilus_MOLOSSIDAE_CHIROPTERA:0.013012):0.033093):0.013597):1.0E-6):0.006173,(Chaerephon_ansorgei_MOLOSSIDAE_CHIROPTERA:0.047471,Chaerephon_jobensis_MOLOSSIDAE_CHIROPTERA:0.020415):0.018727):0.002857):0.020358,(Tadarida_jobimena_MOLOSSIDAE_CHIROPTERA:0.036483,Tadarida_aegyptiaca_MOLOSSIDAE_CHIROPTERA:0.051628):0.020414):0.023096):0.006668,Cheiromeles_parvidens_MOLOSSIDAE_CHIROPTERA:0.106312):0.015196,(Mormopterus_jugularis_MOLOSSIDAE_CHIROPTERA:1.0E-6,Mormopterus_francoismoutoui_MOLOSSIDAE_CHIROPTERA:0.007699):0.07404):0.069868,(((Miniopterus_schreibersii_VESPERTILIONIDAE_CHIROPTERA:0.050408,(((Miniopterus_fuscus_VESPERTILIONIDAE_CHIROPTERA:0.007571,Miniopterus_fuliginosus_VESPERTILIONIDAE_CHIROPTERA:0.004852):0.010412,Miniopterus_magnater_VESPERTILIONIDAE_CHIROPTERA:0.025893):0.025633,((Miniopterus_pusillus_VESPERTILIONIDAE_CHIROPTERA:0.024342,(Miniopterus_macrocneme_VESPERTILIONIDAE_CHIROPTERA:0.032201,(Miniopterus_australis_VESPERTILIONIDAE_CHIROPTERA:0.017104,Miniopterus_medius_VESPERTILIONIDAE_CHIROPTERA:0.020309):0.006294):0.008492):0.02547,Miniopterus_tristis_VESPERTILIONIDAE_CHIROPTERA:0.078219):0.009346):0.017863):0.019127,(Miniopterus_inflatus_VESPERTILIONIDAE_CHIROPTERA:0.028468,(Miniopterus_natalensis_VESPERTILIONIDAE_CHIROPTERA:0.02163,(((Miniopterus_majori_VESPERTILIONIDAE_CHIROPTERA:0.027105,(Miniopterus_griffithsi_VESPERTILIONIDAE_CHIROPTERA:0.027219,Miniopterus_gleni_VESPERTILIONIDAE_CHIROPTERA:0.025989):0.005002):0.01182,(Miniopterus_aelleni_VESPERTILIONIDAE_CHIROPTERA:0.027648,(Miniopterus_manavi_VESPERTILIONIDAE_CHIROPTERA:0.008127,Miniopterus_petersoni_VESPERTILIONIDAE_CHIROPTERA:0.01487):0.020473):0.007112):0.003117,(Miniopterus_griveaudi_VESPERTILIONIDAE_CHIROPTERA:0.032955,(Miniopterus_minor_VESPERTILIONIDAE_CHIROPTERA:0.013373,Miniopterus_fraterculus_VESPERTILIONIDAE_CHIROPTERA:0.016327):0.013828):0.00384):0.001147):0.015104):0.033519):0.177292,(((((Scotophilus_kuhlii_VESPERTILIONIDAE_CHIROPTERA:0.052351,(Scotophilus_nux_VESPERTILIONIDAE_CHIROPTERA:0.052112,((Scotophilus_leucogaster_VESPERTILIONIDAE_CHIROPTERA:0.004445,Scotophilus_viridis_VESPERTILIONIDAE_CHIROPTERA:0.01243):0.03314,(Scotophilus_heathii_VESPERTILIONIDAE_CHIROPTERA:0.054159,(((Scotophilus_nigrita_VESPERTILIONIDAE_CHIROPTERA:0.061423,Scotophilus_robustus_VESPERTILIONIDAE_CHIROPTERA:0.049856):0.01315,((Scotophilus_livingstonii_VESPERTILIONIDAE_CHIROPTERA:0.019876,Scotophilus_borbonicus_VESPERTILIONIDAE_CHIROPTERA:0.01318):0.014941,((Scotophilus_andrewreborii_VESPERTILIONIDAE_CHIROPTERA:0.005872,Scotophilus_trujilloi_VESPERTILIONIDAE_CHIROPTERA:0.002006):0.00904,(Scotophilus_ejetai_VESPERTILIONIDAE_CHIROPTERA:9.52E-4,Scotophilus_dinganii_VESPERTILIONIDAE_CHIROPTERA:0.001573):0.012675):0.018017):0.010416):0.009849,(Scotophilus_tandrefana_VESPERTILIONIDAE_CHIROPTERA:0.001373,Scotophilus_marovaza_VESPERTILIONIDAE_CHIROPTERA:0.001405):0.044499):0.005161):0.004874):0.021657):0.022081):0.163124,((((((Eptesicus_fuscus_VESPERTILIONIDAE_CHIROPTERA:0.036637,(((Eptesicus_brasiliensis_VESPERTILIONIDAE_CHIROPTERA:0.028776,Eptesicus_furinalis_VESPERTILIONIDAE_CHIROPTERA:0.008486):0.003898,Eptesicus_diminutus_VESPERTILIONIDAE_CHIROPTERA:0.008456):0.00435,Eptesicus_chiriquinus_VESPERTILIONIDAE_CHIROPTERA:0.006081):0.057348):0.016669,(Eptesicus_isabellinus_VESPERTILIONIDAE_CHIROPTERA:0.088359,(((Histiotus_magellanicus_VESPERTILIONIDAE_CHIROPTERA:1.0E-6,Histiotus_macrotus_VESPERTILIONIDAE_CHIROPTERA:1.0E-6):0.006205,Eptesicus_hottentotus_VESPERTILIONIDAE_CHIROPTERA:0.094384):0.020131,(((Eptesicus_bobrinskoi_VESPERTILIONIDAE_CHIROPTERA:0.002559,Eptesicus_gobiensis_VESPERTILIONIDAE_CHIROPTERA:6.74E-4):0.023316,(Eptesicus_nilssonii_VESPERTILIONIDAE_CHIROPTERA:0.005812,Eptesicus_serotinus_VESPERTILIONIDAE_CHIROPTERA:0.061986):0.010776):0.0037,(Eptesicus_pachyomus_VESPERTILIONIDAE_CHIROPTERA:0.033819,Eptesicus_bottae_VESPERTILIONIDAE_CHIROPTERA:0.040719):0.003328):0.025022):0.00967):0.011643):0.020653,(Lasionycteris_noctivagans_VESPERTILIONIDAE_CHIROPTERA:0.08553,(Hesperoptenus_tomesi_VESPERTILIONIDAE_CHIROPTERA:0.316661,(Ia_io_VESPERTILIONIDAE_CHIROPTERA:0.081083,Scotomanes_ornatus_VESPERTILIONIDAE_CHIROPTERA:0.081089):0.017356):0.011809):0.019583):0.004804,(Arielulus_circumdatus_VESPERTILIONIDAE_CHIROPTERA:0.067415,((Glauconycteris_variegata_VESPERTILIONIDAE_CHIROPTERA:0.050552,(Glauconycteris_argentata_VESPERTILIONIDAE_CHIROPTERA:0.010519,Glauconycteris_egeria_VESPERTILIONIDAE_CHIROPTERA:0.004868):0.013095):0.050784,Arielulus_aureocollaris_VESPERTILIONIDAE_CHIROPTERA:0.036225):0.027943):0.013825):0.005856,(((Hesperoptenus_blanfordi_VESPERTILIONIDAE_CHIROPTERA:0.0721,(Glauconycteris_poensis_VESPERTILIONIDAE_CHIROPTERA:0.05914,Glauconycteris_beatrix_VESPERTILIONIDAE_CHIROPTERA:0.057057):0.046549):0.021043,(((Pipistrellus_nathusii_VESPERTILIONIDAE_CHIROPTERA:0.0842,((((Pipistrellus_hanaki_VESPERTILIONIDAE_CHIROPTERA:0.039078,Pipistrellus_pygmaeus_VESPERTILIONIDAE_CHIROPTERA:0.0121):0.01434,Pipistrellus_pipistrellus_VESPERTILIONIDAE_CHIROPTERA:0.016197):0.046666,((Pipistrellus_kuhlii_VESPERTILIONIDAE_CHIROPTERA:0.001804,(Pipistrellus_maderensis_VESPERTILIONIDAE_CHIROPTERA:0.027883,Pipistrellus_deserti_VESPERTILIONIDAE_CHIROPTERA:0.006453):0.004593):0.054601,Pipistrellus_hesperidus_VESPERTILIONIDAE_CHIROPTERA:0.073608):0.019763):0.016757,(((((Pipistrellus_ceylonicus_VESPERTILIONIDAE_CHIROPTERA:0.085387,Pipistrellus_abramus_VESPERTILIONIDAE_CHIROPTERA:0.047674):0.017567,((Pipistrellus_paterculus_VESPERTILIONIDAE_CHIROPTERA:0.051167,Pipistrellus_javanicus_VESPERTILIONIDAE_CHIROPTERA:0.035093):0.021665,(Pipistrellus_tenuis_VESPERTILIONIDAE_CHIROPTERA:0.033901,Pipistrellus_coromandra_VESPERTILIONIDAE_CHIROPTERA:0.040601):0.010677):0.001715):0.018229,Pipistrellus_stenopterus_VESPERTILIONIDAE_CHIROPTERA:0.067451):0.007453,Glischropus_tylopus_VESPERTILIONIDAE_CHIROPTERA:0.076419):0.030982,(Nyctalus_plancyi_VESPERTILIONIDAE_CHIROPTERA:0.075337,((Nyctalus_azoreum_VESPERTILIONIDAE_CHIROPTERA:0.00348,Nyctalus_leisleri_VESPERTILIONIDAE_CHIROPTERA:1.0E-6):0.055165,(Nyctalus_noctula_VESPERTILIONIDAE_CHIROPTERA:0.026783,(Nyctalus_aviator_VESPERTILIONIDAE_CHIROPTERA:0.018546,Nyctalus_lasiopterus_VESPERTILIONIDAE_CHIROPTERA:0.01748):0.010567):0.030362):0.008298):0.028179):0.005359):0.00584):0.014687,(Pipistrellus_rueppellii_VESPERTILIONIDAE_CHIROPTERA:0.103346,Scotoecus_hirundo_VESPERTILIONIDAE_CHIROPTERA:0.099703):0.032245):0.024811,((Vespertilio_murinus_VESPERTILIONIDAE_CHIROPTERA:0.03784,Vespertilio_sinensis_VESPERTILIONIDAE_CHIROPTERA:0.044193):0.071564,((Philetor_brachypterus_VESPERTILIONIDAE_CHIROPTERA:0.130176,(Eptesicus_dimissus_VESPERTILIONIDAE_CHIROPTERA:0.053761,(Tylonycteris_pachypus_VESPERTILIONIDAE_CHIROPTERA:0.038631,Tylonycteris_robustula_VESPERTILIONIDAE_CHIROPTERA:0.047724):0.038346):0.021799):0.056103,(((Pipistrellus_eisentrauti_VESPERTILIONIDAE_CHIROPTERA:0.012834,Pipistrellus_crassulus_VESPERTILIONIDAE_CHIROPTERA:4.83E-4):0.066531,Nycticeinops_schlieffeni_VESPERTILIONIDAE_CHIROPTERA:0.048459):0.025705,(((((Pipistrellus_ariel_VESPERTILIONIDAE_CHIROPTERA:0.07288,((((Pipistrellus_savii_VESPERTILIONIDAE_CHIROPTERA:0.031905,Pipistrellus_alaschanicus_VESPERTILIONIDAE_CHIROPTERA:0.047457):0.001934,Nyctophilus_arnhemensis_VESPERTILIONIDAE_CHIROPTERA:0.030217):0.002637,Falsistrellus_petersi_VESPERTILIONIDAE_CHIROPTERA:0.067378):0.012156,Pipistrellus_cadornae_VESPERTILIONIDAE_CHIROPTERA:0.074438):0.005922):0.007701,Pipistrellus_pulveratus_VESPERTILIONIDAE_CHIROPTERA:0.04683):0.010411,(Chalinolobus_nigrogriseus_VESPERTILIONIDAE_CHIROPTERA:0.055552,Chalinolobus_tuberculatus_VESPERTILIONIDAE_CHIROPTERA:0.046371):0.05353):0.013558,((Neoromicia_nana_VESPERTILIONIDAE_CHIROPTERA:0.082954,((Neoromicia_roseveari_VESPERTILIONIDAE_CHIROPTERA:0.027837,Neoromicia_brunnea_VESPERTILIONIDAE_CHIROPTERA:0.025971):0.028575,(Neoromicia_tenuipinnis_VESPERTILIONIDAE_CHIROPTERA:6.56E-4,Neoromicia_rendalli_VESPERTILIONIDAE_CHIROPTERA:1.0E-6):0.065986):0.033475):0.013917,(((Neoromicia_guineensis_VESPERTILIONIDAE_CHIROPTERA:0.033309,Neoromicia_somalica_VESPERTILIONIDAE_CHIROPTERA:0.031246):0.015599,(Hypsugo_bemainty_VESPERTILIONIDAE_CHIROPTERA:0.05502,Hypsugo_anchietae_VESPERTILIONIDAE_CHIROPTERA:0.042354):0.018298):0.025771,(((Laephotis_namibensis_VESPERTILIONIDAE_CHIROPTERA:0.010305,Laephotis_wintoni_VESPERTILIONIDAE_CHIROPTERA:0.015904):0.003287,Laephotis_botswanae_VESPERTILIONIDAE_CHIROPTERA:0.008812):0.034274,((Neoromicia_malagasyensis_VESPERTILIONIDAE_CHIROPTERA:0.010619,Neoromicia_robertsi_VESPERTILIONIDAE_CHIROPTERA:0.016047):0.034089,(Neoromicia_capensis_VESPERTILIONIDAE_CHIROPTERA:0.019934,Neoromicia_matroka_VESPERTILIONIDAE_CHIROPTERA:0.017805):0.018494):0.002518):0.041263):0.01916):0.016371):0.002164,((Vespadelus_regulus_VESPERTILIONIDAE_CHIROPTERA:0.006564,Vespadelus_vulturnus_VESPERTILIONIDAE_CHIROPTERA:0.045531):0.03654,(Chalinolobus_morio_VESPERTILIONIDAE_CHIROPTERA:0.061309,Chalinolobus_gouldii_VESPERTILIONIDAE_CHIROPTERA:0.067548):0.014698):0.028086):0.006263):0.005255):0.002947):0.006811):0.018621):0.013912,Eptesicus_nasutus_VESPERTILIONIDAE_CHIROPTERA:0.154816):0.009306):0.012314,(((Barbastella_leucomelas_VESPERTILIONIDAE_CHIROPTERA:0.081088,(Barbastella_beijingensis_VESPERTILIONIDAE_CHIROPTERA:0.080343,Barbastella_barbastellus_VESPERTILIONIDAE_CHIROPTERA:0.058758):0.022515):0.058206,((Euderma_maculatum_VESPERTILIONIDAE_CHIROPTERA:0.087338,((((Plecotus_austriacus_VESPERTILIONIDAE_CHIROPTERA:0.035022,(Plecotus_teneriffae_VESPERTILIONIDAE_CHIROPTERA:0.030377,Plecotus_kolombatovici_VESPERTILIONIDAE_CHIROPTERA:0.016826):0.042414):0.016032,(Plecotus_balensis_VESPERTILIONIDAE_CHIROPTERA:0.037421,Plecotus_christii_VESPERTILIONIDAE_CHIROPTERA:0.03613):0.026077):0.041229,Idionycteris_phyllotis_VESPERTILIONIDAE_CHIROPTERA:0.045764):1.0E-6,((Plecotus_auritus_VESPERTILIONIDAE_CHIROPTERA:0.021349,Plecotus_ognevi_VESPERTILIONIDAE_CHIROPTERA:0.019609):0.030266,(Plecotus_sardus_VESPERTILIONIDAE_CHIROPTERA:0.073029,Plecotus_macrobullaris_VESPERTILIONIDAE_CHIROPTERA:0.066067):0.006016):0.018107):0.027354):0.004572,((Corynorhinus_townsendii_VESPERTILIONIDAE_CHIROPTERA:0.002288,Corynorhinus_mexicanus_VESPERTILIONIDAE_CHIROPTERA:0.003576):0.053635,Corynorhinus_rafinesquii_VESPERTILIONIDAE_CHIROPTERA:0.063883):0.076805):0.008631):0.010553,(((((Lasiurus_ega_VESPERTILIONIDAE_CHIROPTERA:0.004142,Lasiurus_xanthinus_VESPERTILIONIDAE_CHIROPTERA:1.0E-6):0.061265,Lasiurus_intermedius_VESPERTILIONIDAE_CHIROPTERA:0.071304):0.037954,((Lasiurus_borealis_VESPERTILIONIDAE_CHIROPTERA:0.082086,(Lasiurus_atratus_VESPERTILIONIDAE_CHIROPTERA:0.04716,(Lasiurus_seminolus_VESPERTILIONIDAE_CHIROPTERA:0.059841,Lasiurus_blossevillii_VESPERTILIONIDAE_CHIROPTERA:0.053177):0.020342):0.021844):0.034032,(Lasiurus_egregius_VESPERTILIONIDAE_CHIROPTERA:0.075628,Lasiurus_cinereus_VESPERTILIONIDAE_CHIROPTERA:0.056855):0.029128):0.016512):0.088158,(Pipistrellus_subflavus_VESPERTILIONIDAE_CHIROPTERA:0.096209,Parastrellus_hesperus_VESPERTILIONIDAE_CHIROPTERA:0.13):0.023123):0.007998,(Otonycteris_hemprichii_VESPERTILIONIDAE_CHIROPTERA:0.079243,((Bauerus_dubiaquercus_VESPERTILIONIDAE_CHIROPTERA:0.073357,Antrozous_pallidus_VESPERTILIONIDAE_CHIROPTERA:0.058264):0.047478,((Rhogeessa_alleni_VESPERTILIONIDAE_CHIROPTERA:0.028453,Rhogeessa_gracilis_VESPERTILIONIDAE_CHIROPTERA:1.0E-6):0.088288,((Rhogeessa_mira_VESPERTILIONIDAE_CHIROPTERA:0.04698,Rhogeessa_parvula_VESPERTILIONIDAE_CHIROPTERA:0.037046):0.032945,(Rhogeessa_tumida_VESPERTILIONIDAE_CHIROPTERA:0.028563,(Rhogeessa_genowaysi_VESPERTILIONIDAE_CHIROPTERA:0.050586,(Rhogeessa_io_VESPERTILIONIDAE_CHIROPTERA:0.054953,Rhogeessa_aeneus_VESPERTILIONIDAE_CHIROPTERA:0.039642):0.009818):0.004733):0.016955):0.033161):0.020507):0.04233):0.004081):0.010456):0.006631):0.011569):0.005971,Nycticeius_humeralis_VESPERTILIONIDAE_CHIROPTERA:0.099018):0.013255,(((Kerivoula_picta_VESPERTILIONIDAE_CHIROPTERA:0.082242,(Kerivoula_pellucida_VESPERTILIONIDAE_CHIROPTERA:0.108259,((Kerivoula_papillosa_VESPERTILIONIDAE_CHIROPTERA:0.067033,Kerivoula_lenis_VESPERTILIONIDAE_CHIROPTERA:0.057285):0.044157,((Kerivoula_minuta_VESPERTILIONIDAE_CHIROPTERA:0.030252,Kerivoula_intermedia_VESPERTILIONIDAE_CHIROPTERA:0.024653):0.053817,(((Kerivoula_hardwickii_VESPERTILIONIDAE_CHIROPTERA:0.049485,(Kerivoula_kachinensis_VESPERTILIONIDAE_CHIROPTERA:0.042618,Kerivoula_titania_VESPERTILIONIDAE_CHIROPTERA:0.050821):0.014328):0.009817,Kerivoula_whiteheadi_VESPERTILIONIDAE_CHIROPTERA:0.100136):0.00387,Kerivoula_krauensis_VESPERTILIONIDAE_CHIROPTERA:0.058277):0.007024):0.022677):0.025972):0.007099):0.025689,(((((Murina_hilgendorfi_VESPERTILIONIDAE_CHIROPTERA:0.057197,((Murina_shuipuensis_VESPERTILIONIDAE_CHIROPTERA:0.006572,Murina_leucogaster_VESPERTILIONIDAE_CHIROPTERA:0.007836):0.024067,(Murina_bicolor_VESPERTILIONIDAE_CHIROPTERA:0.011185,Murina_puta_VESPERTILIONIDAE_CHIROPTERA:0.05284):0.021641):0.043782):0.037831,((((Murina_rozendaali_VESPERTILIONIDAE_CHIROPTERA:0.083893,((Murina_cineracea_VESPERTILIONIDAE_CHIROPTERA:0.002458,(Murina_pluvialis_VESPERTILIONIDAE_CHIROPTERA:0.061659,Murina_tubinaris_VESPERTILIONIDAE_CHIROPTERA:0.004077):0.003412):0.024838,Murina_jaintiana_VESPERTILIONIDAE_CHIROPTERA:0.035146):0.024585):0.019317,((Murina_walstoni_VESPERTILIONIDAE_CHIROPTERA:0.050727,(Murina_florium_VESPERTILIONIDAE_CHIROPTERA:0.022636,Murina_suilla_VESPERTILIONIDAE_CHIROPTERA:0.029667):0.019001):0.032519,(Murina_annamitica_VESPERTILIONIDAE_CHIROPTERA:0.052122,Murina_aenea_VESPERTILIONIDAE_CHIROPTERA:0.060012):0.015577):0.012274):0.009833,(Murina_loreliae_VESPERTILIONIDAE_CHIROPTERA:0.08652,((Murina_cyclotis_VESPERTILIONIDAE_CHIROPTERA:0.044485,Murina_fionae_VESPERTILIONIDAE_CHIROPTERA:0.077334):0.010654,Murina_peninsularis_VESPERTILIONIDAE_CHIROPTERA:0.079646):0.018523):0.008947):0.004915,(Murina_aurata_VESPERTILIONIDAE_CHIROPTERA:0.034588,(Murina_eleryi_VESPERTILIONIDAE_CHIROPTERA:0.026493,(Murina_recondita_VESPERTILIONIDAE_CHIROPTERA:0.0166,Murina_gracilis_VESPERTILIONIDAE_CHIROPTERA:0.010297):0.017451):0.003159):0.068485):0.004862):0.004634,(((Murina_huttoni_VESPERTILIONIDAE_CHIROPTERA:0.047276,(Murina_ryukyuana_VESPERTILIONIDAE_CHIROPTERA:0.03694,Murina_ussuriensis_VESPERTILIONIDAE_CHIROPTERA:0.023007):0.032986):0.008177,Murina_tiensa_VESPERTILIONIDAE_CHIROPTERA:0.074484):0.016355,(Murina_harpioloides_VESPERTILIONIDAE_CHIROPTERA:0.030867,Murina_chrysochaetes_VESPERTILIONIDAE_CHIROPTERA:0.04925):0.066411):0.011946):0.005584,Harpiola_isodon_VESPERTILIONIDAE_CHIROPTERA:0.109002):0.008866,(Harpiocephalus_mordax_VESPERTILIONIDAE_CHIROPTERA:0.009486,Harpiocephalus_harpia_VESPERTILIONIDAE_CHIROPTERA:0.002808):0.095377):0.021715):0.016638,(Submyotodon_latirostris_VESPERTILIONIDAE_CHIROPTERA:0.11566,((((((Myotis_capaccinii_VESPERTILIONIDAE_CHIROPTERA:0.076095,(((Myotis_longipes_VESPERTILIONIDAE_CHIROPTERA:0.009962,Myotis_annamiticus_VESPERTILIONIDAE_CHIROPTERA:0.012279):0.006625,Myotis_laniger_VESPERTILIONIDAE_CHIROPTERA:0.017329):0.012594,(Myotis_phanluongi_VESPERTILIONIDAE_CHIROPTERA:0.023284,(Myotis_davidii_VESPERTILIONIDAE_CHIROPTERA:0.005951,Myotis_siligorensis_VESPERTILIONIDAE_CHIROPTERA:0.021772):0.005689):0.007976):0.03045):0.004088,((Myotis_ridleyi_VESPERTILIONIDAE_CHIROPTERA:0.065845,Myotis_rosseti_VESPERTILIONIDAE_CHIROPTERA:0.063211):0.023924,((Myotis_horsfieldii_VESPERTILIONIDAE_CHIROPTERA:0.054424,(Myotis_macrotarsus_VESPERTILIONIDAE_CHIROPTERA:0.052911,Myotis_hasseltii_VESPERTILIONIDAE_CHIROPTERA:0.044272):0.003703):0.018303,(Myotis_macropus_VESPERTILIONIDAE_CHIROPTERA:0.001574,Myotis_adversus_VESPERTILIONIDAE_CHIROPTERA:0.008012):0.04774):0.016125):0.010616):0.007769,((((Myotis_daubentonii_VESPERTILIONIDAE_CHIROPTERA:0.029844,(Myotis_petax_VESPERTILIONIDAE_CHIROPTERA:0.024834,((Myotis_pilosus_VESPERTILIONIDAE_CHIROPTERA:0.028185,Myotis_fimbriatus_VESPERTILIONIDAE_CHIROPTERA:0.040391):0.018674,Myotis_macrodactylus_VESPERTILIONIDAE_CHIROPTERA:0.045595):0.012488):0.011927):0.00455,Myotis_hajastanicus_VESPERTILIONIDAE_CHIROPTERA:0.093853):0.015631,((Myotis_sicarius_VESPERTILIONIDAE_CHIROPTERA:0.061467,(Myotis_bechsteinii_VESPERTILIONIDAE_CHIROPTERA:0.063577,Myotis_frater_VESPERTILIONIDAE_CHIROPTERA:0.056514):0.008404):0.021331,(((Myotis_blythii_VESPERTILIONIDAE_CHIROPTERA:0.014445,Myotis_myotis_VESPERTILIONIDAE_CHIROPTERA:0.010693):0.024625,Myotis_punicus_VESPERTILIONIDAE_CHIROPTERA:0.051392):0.008455,(((Myotis_escalerai_VESPERTILIONIDAE_CHIROPTERA:0.044873,Myotis_schaubi_VESPERTILIONIDAE_CHIROPTERA:0.05405):0.019425,(Myotis_bombinus_VESPERTILIONIDAE_CHIROPTERA:0.034988,Myotis_pequinius_VESPERTILIONIDAE_CHIROPTERA:0.027109):0.022735):0.008677,(Myotis_chinensis_VESPERTILIONIDAE_CHIROPTERA:0.040974,Myotis_nattereri_VESPERTILIONIDAE_CHIROPTERA:0.060698):0.004775):0.007583):0.01977):0.005678):0.006683,((Myotis_gomantongensis_VESPERTILIONIDAE_CHIROPTERA:0.039878,Myotis_annectans_VESPERTILIONIDAE_CHIROPTERA:0.040889):0.0277,((Myotis_pruinosus_VESPERTILIONIDAE_CHIROPTERA:0.063413,(Myotis_yanbarensis_VESPERTILIONIDAE_CHIROPTERA:0.043008,Myotis_secundus_VESPERTILIONIDAE_CHIROPTERA:0.032514):0.021858):0.007488,Myotis_montivagus_VESPERTILIONIDAE_CHIROPTERA:0.064646):0.004252):0.021941):0.004566):0.004413,(((Myotis_nipalensis_VESPERTILIONIDAE_CHIROPTERA:0.012006,Myotis_aurascens_VESPERTILIONIDAE_CHIROPTERA:0.00623):0.055541,(Myotis_altarium_VESPERTILIONIDAE_CHIROPTERA:0.05384,Myotis_ikonnikovi_VESPERTILIONIDAE_CHIROPTERA:0.031732):0.024808):0.015117,(Myotis_muricola_VESPERTILIONIDAE_CHIROPTERA:0.09118,Myotis_dasycneme_VESPERTILIONIDAE_CHIROPTERA:0.063001):0.011422):0.007109):0.004834,((Myotis_bocagii_VESPERTILIONIDAE_CHIROPTERA:0.080374,(Myotis_formosus_VESPERTILIONIDAE_CHIROPTERA:0.053699,Myotis_welwitschii_VESPERTILIONIDAE_CHIROPTERA:0.044465):0.018764):0.01137,((Myotis_scotti_VESPERTILIONIDAE_CHIROPTERA:0.078086,(Myotis_flavus_VESPERTILIONIDAE_CHIROPTERA:0.091464,(Myotis_tricolor_VESPERTILIONIDAE_CHIROPTERA:0.054671,Myotis_emarginatus_VESPERTILIONIDAE_CHIROPTERA:0.036596):0.004544):0.005968):0.003658,(Myotis_anjouanensis_VESPERTILIONIDAE_CHIROPTERA:0.016685,Myotis_goudoti_VESPERTILIONIDAE_CHIROPTERA:0.011112):0.050902):0.005609):0.02857):0.007733,((Myotis_alcathoe_VESPERTILIONIDAE_CHIROPTERA:0.009317,Myotis_mystacinus_VESPERTILIONIDAE_CHIROPTERA:0.012951):0.066691,(((((Myotis_albescens_VESPERTILIONIDAE_CHIROPTERA:0.04147,Myotis_chiloensis_VESPERTILIONIDAE_CHIROPTERA:0.038866):0.004298,(((Myotis_velifer_VESPERTILIONIDAE_CHIROPTERA:0.008379,Myotis_yumanensis_VESPERTILIONIDAE_CHIROPTERA:0.010666):0.02007,((Myotis_vivesi_VESPERTILIONIDAE_CHIROPTERA:0.094917,(((Myotis_martiniquensis_VESPERTILIONIDAE_CHIROPTERA:0.034748,Myotis_nesopolus_VESPERTILIONIDAE_CHIROPTERA:0.050825):0.004506,Myotis_dominicensis_VESPERTILIONIDAE_CHIROPTERA:0.023122):0.002902,Myotis_atacamensis_VESPERTILIONIDAE_CHIROPTERA:0.028109):0.006518):0.004459,(Myotis_austroriparius_VESPERTILIONIDAE_CHIROPTERA:0.038427,Myotis_grisescens_VESPERTILIONIDAE_CHIROPTERA:0.02848):0.007383):0.004795):0.004418,Myotis_fortidens_VESPERTILIONIDAE_CHIROPTERA:0.043571):0.003144):0.006882,(Myotis_nigricans_VESPERTILIONIDAE_CHIROPTERA:0.022844,(Myotis_oxyotus_VESPERTILIONIDAE_CHIROPTERA:0.017111,Myotis_levis_VESPERTILIONIDAE_CHIROPTERA:0.011772):0.010942):0.012959):0.011795,((Myotis_ruber_VESPERTILIONIDAE_CHIROPTERA:0.045287,(Myotis_simus_VESPERTILIONIDAE_CHIROPTERA:0.005448,(Myotis_riparius_VESPERTILIONIDAE_CHIROPTERA:0.015282,Myotis_elegans_VESPERTILIONIDAE_CHIROPTERA:0.009432):0.008569):0.008278):0.011162,Myotis_keaysi_VESPERTILIONIDAE_CHIROPTERA:0.041836):0.010569):0.02597,(Myotis_brandtii_VESPERTILIONIDAE_CHIROPTERA:0.03275,((Myotis_thysanodes_VESPERTILIONIDAE_CHIROPTERA:0.040154,((Myotis_keenii_VESPERTILIONIDAE_CHIROPTERA:0.006994,Myotis_evotis_VESPERTILIONIDAE_CHIROPTERA:0.002015):0.005625,Myotis_lucifugus_VESPERTILIONIDAE_CHIROPTERA:0.008929):0.009344):0.009152,((Myotis_sodalis_VESPERTILIONIDAE_CHIROPTERA:0.034027,Myotis_volans_VESPERTILIONIDAE_CHIROPTERA:0.032142):0.011672,((Myotis_auriculus_VESPERTILIONIDAE_CHIROPTERA:0.003107,Myotis_septentrionalis_VESPERTILIONIDAE_CHIROPTERA:0.00699):0.03055,(((Myotis_leibii_VESPERTILIONIDAE_CHIROPTERA:0.003668,Myotis_californicus_VESPERTILIONIDAE_CHIROPTERA:0.001801):0.003475,Myotis_melanorhinus_VESPERTILIONIDAE_CHIROPTERA:0.008202):0.00198,Myotis_ciliolabrum_VESPERTILIONIDAE_CHIROPTERA:0.007913):0.033546):0.008981):0.004389):0.010484):0.003672):0.012727):0.0069):0.014035):0.016268):0.020045):0.092369,(Cistugo_lesueuri_VESPERTILIONIDAE_CHIROPTERA:1.0E-6,Cistugo_seabrae_VESPERTILIONIDAE_CHIROPTERA:0.014675):0.186257):0.046052):0.025605):0.01243):0.022983,((((((Pteronotus_personatus_MORMOOPIDAE_CHIROPTERA:0.108475,((Pteronotus_gymnonotus_MORMOOPIDAE_CHIROPTERA:0.01214,Pteronotus_davyi_MORMOOPIDAE_CHIROPTERA:0.022506):0.072079,(Pteronotus_quadridens_MORMOOPIDAE_CHIROPTERA:0.058944,Pteronotus_macleayii_MORMOOPIDAE_CHIROPTERA:0.06183):0.026282):0.005929):0.023876,Pteronotus_parnellii_MORMOOPIDAE_CHIROPTERA:0.080733):0.110325,((Mormoops_blainvillei_MORMOOPIDAE_CHIROPTERA:0.079643,Mormoops_megalophylla_MORMOOPIDAE_CHIROPTERA:0.073447):0.096685,((Macrotus_waterhousii_PHYLLOSTOMIDAE_CHIROPTERA:0.061247,Macrotus_californicus_PHYLLOSTOMIDAE_CHIROPTERA:0.11555):0.142347,((Diphylla_ecaudata_PHYLLOSTOMIDAE_CHIROPTERA:0.108442,(Diaemus_youngi_PHYLLOSTOMIDAE_CHIROPTERA:0.083868,Desmodus_rotundus_PHYLLOSTOMIDAE_CHIROPTERA:0.088736):0.048942):0.029597,((((((Anoura_cultrata_PHYLLOSTOMIDAE_CHIROPTERA:0.064379,((Anoura_latidens_PHYLLOSTOMIDAE_CHIROPTERA:0.063332,Anoura_geoffroyi_PHYLLOSTOMIDAE_CHIROPTERA:0.02155):0.029736,Anoura_caudifer_PHYLLOSTOMIDAE_CHIROPTERA:0.05952):0.012657):0.032655,((Lichonycteris_obscura_PHYLLOSTOMIDAE_CHIROPTERA:0.041346,((Choeronycteris_mexicana_PHYLLOSTOMIDAE_CHIROPTERA:0.058217,(Choeroniscus_godmani_PHYLLOSTOMIDAE_CHIROPTERA:0.003953,Choeroniscus_minor_PHYLLOSTOMIDAE_CHIROPTERA:0.008648):0.033387):1.0E-6,Musonycteris_harrisoni_PHYLLOSTOMIDAE_CHIROPTERA:0.015022):0.008522):0.016379,Hylonycteris_underwoodi_PHYLLOSTOMIDAE_CHIROPTERA:0.091531):0.089849):0.016874,(((Monophyllus_plethodon_PHYLLOSTOMIDAE_CHIROPTERA:0.038576,Monophyllus_redmani_PHYLLOSTOMIDAE_CHIROPTERA:0.039337):0.037911,((Leptonycteris_nivalis_PHYLLOSTOMIDAE_CHIROPTERA:0.078242,(Leptonycteris_curasoae_PHYLLOSTOMIDAE_CHIROPTERA:8.7E-4,Leptonycteris_yerbabuenae_PHYLLOSTOMIDAE_CHIROPTERA:0.001756):0.028729):0.041929,(Glossophaga_soricina_PHYLLOSTOMIDAE_CHIROPTERA:0.051161,(Glossophaga_commissarisi_PHYLLOSTOMIDAE_CHIROPTERA:0.044776,(Glossophaga_morenoi_PHYLLOSTOMIDAE_CHIROPTERA:0.044573,(Glossophaga_leachii_PHYLLOSTOMIDAE_CHIROPTERA:0.033926,Glossophaga_longirostris_PHYLLOSTOMIDAE_CHIROPTERA:0.022712):0.013125):0.005072):0.023767):0.035778):0.020132):0.026022,((Brachyphylla_cavernarum_PHYLLOSTOMIDAE_CHIROPTERA:0.021832,Brachyphylla_nana_PHYLLOSTOMIDAE_CHIROPTERA:0.009385):0.068884,((Phyllonycteris_aphylla_PHYLLOSTOMIDAE_CHIROPTERA:0.026767,Phyllonycteris_poeyi_PHYLLOSTOMIDAE_CHIROPTERA:0.013275):0.037061,(Erophylla_sezekorni_PHYLLOSTOMIDAE_CHIROPTERA:0.009947,Erophylla_bombifrons_PHYLLOSTOMIDAE_CHIROPTERA:0.001773):0.054934):0.036292):0.025058):0.004753):0.024781,((((((((Uroderma_magnirostrum_PHYLLOSTOMIDAE_CHIROPTERA:0.027853,(Uroderma_bakeri_PHYLLOSTOMIDAE_CHIROPTERA:1.0E-6,Uroderma_bilobatum_PHYLLOSTOMIDAE_CHIROPTERA:1.0E-6):0.030774):0.051902,(((Chiroderma_salvini_PHYLLOSTOMIDAE_CHIROPTERA:0.04369,((Chiroderma_trinitatum_PHYLLOSTOMIDAE_CHIROPTERA:0.006276,Chiroderma_doriae_PHYLLOSTOMIDAE_CHIROPTERA:0.013367):0.009557,(Chiroderma_improvisum_PHYLLOSTOMIDAE_CHIROPTERA:0.016981,Chiroderma_villosum_PHYLLOSTOMIDAE_CHIROPTERA:0.017267):0.008811):0.010507):0.031619,(Vampyressa_bidens_PHYLLOSTOMIDAE_CHIROPTERA:0.052479,(Vampyressa_nymphaea_PHYLLOSTOMIDAE_CHIROPTERA:0.030515,Vampyressa_brocki_PHYLLOSTOMIDAE_CHIROPTERA:0.043822):0.026807):0.018):0.011585,((Mesophylla_macconnelli_PHYLLOSTOMIDAE_CHIROPTERA:0.064468,(Vampyressa_melissa_PHYLLOSTOMIDAE_CHIROPTERA:0.042763,(Vampyressa_thyone_PHYLLOSTOMIDAE_CHIROPTERA:0.029018,Vampyressa_pusilla_PHYLLOSTOMIDAE_CHIROPTERA:0.054865):0.010261):0.015909):0.020915,(Vampyrodes_caraccioli_PHYLLOSTOMIDAE_CHIROPTERA:0.042496,((Platyrrhinus_brachycephalus_PHYLLOSTOMIDAE_CHIROPTERA:0.040048,((Platyrrhinus_matapalensis_PHYLLOSTOMIDAE_CHIROPTERA:0.012165,Platyrrhinus_helleri_PHYLLOSTOMIDAE_CHIROPTERA:0.010418):0.003176,((Platyrrhinus_recifinus_PHYLLOSTOMIDAE_CHIROPTERA:0.007385,Platyrrhinus_guianensis_PHYLLOSTOMIDAE_CHIROPTERA:0.008507):0.006847,(Platyrrhinus_fusciventris_PHYLLOSTOMIDAE_CHIROPTERA:0.005709,Platyrrhinus_angustirostris_PHYLLOSTOMIDAE_CHIROPTERA:0.005522):0.006307):0.003174):0.029053):0.005144,(Platyrrhinus_lineatus_PHYLLOSTOMIDAE_CHIROPTERA:0.032177,(((Platyrrhinus_albericoi_PHYLLOSTOMIDAE_CHIROPTERA:0.004214,Platyrrhinus_vittatus_PHYLLOSTOMIDAE_CHIROPTERA:0.004469):0.027783,(Platyrrhinus_ismaeli_PHYLLOSTOMIDAE_CHIROPTERA:0.006704,Platyrrhinus_masu_PHYLLOSTOMIDAE_CHIROPTERA:0.005559):0.010553):0.003887,((Platyrrhinus_aurarius_PHYLLOSTOMIDAE_CHIROPTERA:0.016489,Platyrrhinus_infuscus_PHYLLOSTOMIDAE_CHIROPTERA:0.013534):0.001804,Platyrrhinus_dorsalis_PHYLLOSTOMIDAE_CHIROPTERA:0.023878):0.001425):0.012691):0.010939):0.009926):0.019573):0.003281):0.006628):0.016063,(Enchisthenes_hartii_PHYLLOSTOMIDAE_CHIROPTERA:0.093184,(((((Dermanura_glaucus_PHYLLOSTOMIDAE_CHIROPTERA:0.036192,((Dermanura_bogotensis_PHYLLOSTOMIDAE_CHIROPTERA:0.011073,Dermanura_gnomus_PHYLLOSTOMIDAE_CHIROPTERA:0.017908):0.012018,Dermanura_cinereus_PHYLLOSTOMIDAE_CHIROPTERA:0.020355):0.008829):0.00874,(Dermanura_rava_PHYLLOSTOMIDAE_CHIROPTERA:0.01687,Dermanura_anderseni_PHYLLOSTOMIDAE_CHIROPTERA:0.030721):0.005729):0.0114,(Dermanura_aztecus_PHYLLOSTOMIDAE_CHIROPTERA:0.052938,((Dermanura_rosenbergii_PHYLLOSTOMIDAE_CHIROPTERA:0.038021,(Dermanura_watsoni_PHYLLOSTOMIDAE_CHIROPTERA:0.009102,Dermanura_incomitatus_PHYLLOSTOMIDAE_CHIROPTERA:0.021381):0.012273):0.018054,(Dermanura_phaeotis_PHYLLOSTOMIDAE_CHIROPTERA:0.014556,Dermanura_toltecus_PHYLLOSTOMIDAE_CHIROPTERA:0.00935):0.014002):0.003938):0.003547):0.015916,(((Artibeus_hirsutus_PHYLLOSTOMIDAE_CHIROPTERA:0.027609,Artibeus_inopinatus_PHYLLOSTOMIDAE_CHIROPTERA:0.026807):0.010238,((Artibeus_jamaicensis_PHYLLOSTOMIDAE_CHIROPTERA:0.020682,((Artibeus_lituratus_PHYLLOSTOMIDAE_CHIROPTERA:0.020362,(Artibeus_obscurus_PHYLLOSTOMIDAE_CHIROPTERA:0.025626,(Artibeus_amplus_PHYLLOSTOMIDAE_CHIROPTERA:0.013165,Artibeus_planirostris_PHYLLOSTOMIDAE_CHIROPTERA:0.013429):0.005279):8.98E-4):0.003503,Artibeus_fimbriatus_PHYLLOSTOMIDAE_CHIROPTERA:0.018855):0.006271):0.006253,Artibeus_fraterculus_PHYLLOSTOMIDAE_CHIROPTERA:0.034151):0.00257):0.00641,Artibeus_concolor_PHYLLOSTOMIDAE_CHIROPTERA:0.04137):0.008671):0.02121,(Ectophylla_alba_PHYLLOSTOMIDAE_CHIROPTERA:0.114737,((Ariteus_flavescens_PHYLLOSTOMIDAE_CHIROPTERA:0.018045,Ardops_nichollsi_PHYLLOSTOMIDAE_CHIROPTERA:0.017871):0.023533,(((Ametrida_centurio_PHYLLOSTOMIDAE_CHIROPTERA:0.018032,Pygoderma_bilabiatum_PHYLLOSTOMIDAE_CHIROPTERA:0.020111):0.01746,(Centurio_senex_PHYLLOSTOMIDAE_CHIROPTERA:0.026715,Sphaeronycteris_toxophyllum_PHYLLOSTOMIDAE_CHIROPTERA:0.035589):0.002056):0.009481,(Phyllops_falcatus_PHYLLOSTOMIDAE_CHIROPTERA:0.014693,Stenoderma_rufum_PHYLLOSTOMIDAE_CHIROPTERA:0.005438):0.020111):0.008728):0.033204):0.010349):0.014028):0.011752):0.021619,(Sturnira_bidens_PHYLLOSTOMIDAE_CHIROPTERA:0.065082,(Sturnira_nana_PHYLLOSTOMIDAE_CHIROPTERA:0.026661,(Sturnira_aratathomasi_PHYLLOSTOMIDAE_CHIROPTERA:0.060509,(((Sturnira_hondurensis_PHYLLOSTOMIDAE_CHIROPTERA:0.021494,((Sturnira_oporaphilum_PHYLLOSTOMIDAE_CHIROPTERA:0.019031,Sturnira_ludovici_PHYLLOSTOMIDAE_CHIROPTERA:0.018148):0.00334,Sturnira_burtonlimi_PHYLLOSTOMIDAE_CHIROPTERA:0.022394):0.001958):0.009051,(Sturnira_tildae_PHYLLOSTOMIDAE_CHIROPTERA:0.034272,((Sturnira_koopmanhilli_PHYLLOSTOMIDAE_CHIROPTERA:0.020364,Sturnira_mordax_PHYLLOSTOMIDAE_CHIROPTERA:0.01592):0.006927,((Sturnira_perla_PHYLLOSTOMIDAE_CHIROPTERA:0.028911,Sturnira_magna_PHYLLOSTOMIDAE_CHIROPTERA:0.025856):1.0E-6,Sturnira_bogotensis_PHYLLOSTOMIDAE_CHIROPTERA:0.021443):0.006726):0.001055):0.002314):0.008587,(((Sturnira_lilium_PHYLLOSTOMIDAE_CHIROPTERA:0.02163,(Sturnira_parvidens_PHYLLOSTOMIDAE_CHIROPTERA:0.0133,Sturnira_bakeri_PHYLLOSTOMIDAE_CHIROPTERA:0.014846):0.007123):0.006159,((Sturnira_angeli_PHYLLOSTOMIDAE_CHIROPTERA:0.006237,Sturnira_luisi_PHYLLOSTOMIDAE_CHIROPTERA:0.004952):0.005494,Sturnira_paulsoni_PHYLLOSTOMIDAE_CHIROPTERA:0.008771):0.01062):0.005585,Sturnira_erythromos_PHYLLOSTOMIDAE_CHIROPTERA:0.019265):0.009379):0.008526):0.011294):0.010415):0.044007):0.017144,(Rhinophylla_pumilio_PHYLLOSTOMIDAE_CHIROPTERA:0.096643,(Rhinophylla_fischerae_PHYLLOSTOMIDAE_CHIROPTERA:0.079372,Rhinophylla_alethina_PHYLLOSTOMIDAE_CHIROPTERA:0.09052):0.012731):0.056406):0.012117,((Trinycteris_nicefori_PHYLLOSTOMIDAE_CHIROPTERA:0.100774,(Glyphonycteris_sylvestris_PHYLLOSTOMIDAE_CHIROPTERA:0.085417,Glyphonycteris_daviesi_PHYLLOSTOMIDAE_CHIROPTERA:0.075517):0.020961):0.015916,((Carollia_castanea_PHYLLOSTOMIDAE_CHIROPTERA:0.022551,Carollia_benkeithi_PHYLLOSTOMIDAE_CHIROPTERA:0.043757):0.027767,((Carollia_manu_PHYLLOSTOMIDAE_CHIROPTERA:0.017716,Carollia_subrufa_PHYLLOSTOMIDAE_CHIROPTERA:0.017789):0.012312,((Carollia_brevicauda_PHYLLOSTOMIDAE_CHIROPTERA:0.01008,Carollia_perspicillata_PHYLLOSTOMIDAE_CHIROPTERA:0.013258):0.006413,Carollia_sowelli_PHYLLOSTOMIDAE_CHIROPTERA:0.018824):0.007705):0.020948):0.063228):0.010064):0.012494,((Platalina_genovensium_PHYLLOSTOMIDAE_CHIROPTERA:0.09428,Xeronycteris_vieirai_PHYLLOSTOMIDAE_CHIROPTERA:0.09281):0.016418,((Hsunycteris_thomasi_PHYLLOSTOMIDAE_CHIROPTERA:0.021388,(Hsunycteris_pattoni_PHYLLOSTOMIDAE_CHIROPTERA:0.034545,Hsunycteris_cadenai_PHYLLOSTOMIDAE_CHIROPTERA:0.068525):0.004638):0.070537,(((Lonchophylla_concava_PHYLLOSTOMIDAE_CHIROPTERA:1.8E-4,Lonchophylla_mordax_PHYLLOSTOMIDAE_CHIROPTERA:0.001812):0.006292,Lonchophylla_hesperia_PHYLLOSTOMIDAE_CHIROPTERA:0.025867):0.064825,(Lionycteris_spurrelli_PHYLLOSTOMIDAE_CHIROPTERA:0.08406,(Lonchophylla_chocoana_PHYLLOSTOMIDAE_CHIROPTERA:0.065245,((Lonchophylla_robusta_PHYLLOSTOMIDAE_CHIROPTERA:0.010064,Lonchophylla_orienticollina_PHYLLOSTOMIDAE_CHIROPTERA:0.012454):0.030848,Lonchophylla_handleyi_PHYLLOSTOMIDAE_CHIROPTERA:0.034041):0.013574):0.026328):0.013217):0.0095):0.008963):0.04385):0.006654,((Chrotopterus_auritus_PHYLLOSTOMIDAE_CHIROPTERA:0.077046,Vampyrum_spectrum_PHYLLOSTOMIDAE_CHIROPTERA:0.095577):0.04399,(((((Phyllostomus_discolor_PHYLLOSTOMIDAE_CHIROPTERA:0.049517,(Tonatia_saurophila_PHYLLOSTOMIDAE_CHIROPTERA:0.047373,Tonatia_bidens_PHYLLOSTOMIDAE_CHIROPTERA:0.111273):0.032951):0.041227,(Phyllostomus_hastatus_PHYLLOSTOMIDAE_CHIROPTERA:0.041593,(Phyllostomus_elongatus_PHYLLOSTOMIDAE_CHIROPTERA:0.040148,Phyllostomus_latifolius_PHYLLOSTOMIDAE_CHIROPTERA:0.065507):0.006039):0.045332):0.00777,(Phylloderma_stenops_PHYLLOSTOMIDAE_CHIROPTERA:0.083026,Mimon_crenulatum_PHYLLOSTOMIDAE_CHIROPTERA:0.098299):0.013084):0.02118,((Lophostoma_evotis_PHYLLOSTOMIDAE_CHIROPTERA:0.022949,Lophostoma_silvicolum_PHYLLOSTOMIDAE_CHIROPTERA:0.014096):0.035945,(Lophostoma_schulzi_PHYLLOSTOMIDAE_CHIROPTERA:0.058733,(Lophostoma_brasiliense_PHYLLOSTOMIDAE_CHIROPTERA:0.061315,Lophostoma_carrikeri_PHYLLOSTOMIDAE_CHIROPTERA:0.043834):0.013268):0.012702):0.048983):0.021902,(Mimon_bennettii_PHYLLOSTOMIDAE_CHIROPTERA:0.09836,(Trachops_cirrhosus_PHYLLOSTOMIDAE_CHIROPTERA:0.116187,((Lonchorhina_inusitata_PHYLLOSTOMIDAE_CHIROPTERA:0.015317,Mimon_cozumelae_PHYLLOSTOMIDAE_CHIROPTERA:0.002282):0.032934,Macrophyllum_macrophyllum_PHYLLOSTOMIDAE_CHIROPTERA:0.07062):0.052783):0.005913):0.016441):0.012365):0.01943):0.003989):0.006631,(Lonchorhina_aurita_PHYLLOSTOMIDAE_CHIROPTERA:0.093417,Lonchorhina_orinocensis_PHYLLOSTOMIDAE_CHIROPTERA:0.089524):0.02786):0.015105,(Lampronycteris_brachyotis_PHYLLOSTOMIDAE_CHIROPTERA:0.117719,((Micronycteris_yatesi_PHYLLOSTOMIDAE_CHIROPTERA:0.038137,(Micronycteris_schmidtorum_PHYLLOSTOMIDAE_CHIROPTERA:0.016112,Micronycteris_minuta_PHYLLOSTOMIDAE_CHIROPTERA:0.03662):0.017409):0.043417,(Micronycteris_hirsuta_PHYLLOSTOMIDAE_CHIROPTERA:0.052261,(Micronycteris_brosseti_PHYLLOSTOMIDAE_CHIROPTERA:0.05648,((Micronycteris_matses_PHYLLOSTOMIDAE_CHIROPTERA:0.016618,((Micronycteris_megalotis_PHYLLOSTOMIDAE_CHIROPTERA:0.016998,Micronycteris_microtis_PHYLLOSTOMIDAE_CHIROPTERA:0.016059):0.008737,Micronycteris_buriri_PHYLLOSTOMIDAE_CHIROPTERA:0.019946):0.005183):0.009076,Micronycteris_giovanniae_PHYLLOSTOMIDAE_CHIROPTERA:0.01876):0.020118):0.011093):0.031139):0.047459):0.015096):0.008649):0.008137):0.039893):0.012892):0.027383,((Thyroptera_discifera_THYROPTERIDAE_CHIROPTERA:0.021597,(Thyroptera_lavali_THYROPTERIDAE_CHIROPTERA:0.067364,Thyroptera_tricolor_THYROPTERIDAE_CHIROPTERA:0.0607):1.0E-6):0.313161,(Furipterus_horrens_FURIPTERIDAE_CHIROPTERA:0.197797,(Noctilio_leporinus_NOCTILIONIDAE_CHIROPTERA:0.022646,Noctilio_albiventris_NOCTILIONIDAE_CHIROPTERA:0.016498):0.247478):0.027924):0.006998):0.018384,Mystacina_tuberculata_MYSTACINIDAE_CHIROPTERA:0.272452):0.042168,(Myzopoda_schliemanni_MYZOPODIDAE_CHIROPTERA:1.0E-6,Myzopoda_aurita_MYZOPODIDAE_CHIROPTERA:0.013999):0.315574):0.009578):0.004473):0.061322,(((((Rhinopoma_microphyllum_RHINOPOMATIDAE_CHIROPTERA:0.036123,Rhinopoma_hadramauticum_RHINOPOMATIDAE_CHIROPTERA:0.033704):0.045996,(Rhinopoma_muscatellum_RHINOPOMATIDAE_CHIROPTERA:0.007034,Rhinopoma_hardwickii_RHINOPOMATIDAE_CHIROPTERA:0.00418):0.041549):0.118186,(Craseonycteris_thonglongyai_CRASEONYCTERIDAE_CHIROPTERA:0.270276,((Megaderma_lyra_MEGADERMATIDAE_CHIROPTERA:0.08079,Cardioderma_cor_MEGADERMATIDAE_CHIROPTERA:0.132709):0.017534,(Megaderma_spasma_MEGADERMATIDAE_CHIROPTERA:0.097829,Macroderma_gigas_MEGADERMATIDAE_CHIROPTERA:0.087684):0.008743):0.170736):0.029478):0.015939,(((Rhinolophus_hipposideros_RHINOLOPHIDAE_CHIROPTERA:0.078235,((((Rhinolophus_simulator_RHINOLOPHIDAE_CHIROPTERA:0.02278,Rhinolophus_denti_RHINOLOPHIDAE_CHIROPTERA:0.014478):0.017526,(Rhinolophus_swinnyi_RHINOLOPHIDAE_CHIROPTERA:0.025876,Rhinolophus_capensis_RHINOLOPHIDAE_CHIROPTERA:0.015701):0.011726):0.016178,(Rhinolophus_blasii_RHINOLOPHIDAE_CHIROPTERA:0.038277,((Rhinolophus_xinanzhongguoensis_RHINOLOPHIDAE_CHIROPTERA:0.037982,((Rhinolophus_ferrumequinum_RHINOLOPHIDAE_CHIROPTERA:0.021074,Rhinolophus_clivosus_RHINOLOPHIDAE_CHIROPTERA:0.025484):0.012625,((Rhinolophus_maclaudi_RHINOLOPHIDAE_CHIROPTERA:0.012321,Rhinolophus_ruwenzorii_RHINOLOPHIDAE_CHIROPTERA:0.014388):0.038865,((Rhinolophus_fumigatus_RHINOLOPHIDAE_CHIROPTERA:0.010182,(Rhinolophus_mossambicus_RHINOLOPHIDAE_CHIROPTERA:0.002645,Rhinolophus_eloquens_RHINOLOPHIDAE_CHIROPTERA:0.008):0.005747):0.029287,(Rhinolophus_darlingi_RHINOLOPHIDAE_CHIROPTERA:0.036827,(Rhinolophus_hildebrandtii_RHINOLOPHIDAE_CHIROPTERA:0.00222,(Rhinolophus_mabuensis_RHINOLOPHIDAE_CHIROPTERA:1.0E-6,(Rhinolophus_cohenae_RHINOLOPHIDAE_CHIROPTERA:0.001312,Rhinolophus_smithersi_RHINOLOPHIDAE_CHIROPTERA:0.004624):0.002325):0.001677):0.024077):0.005973):0.008607):0.004546):0.009858):0.006335,(Rhinolophus_euryale_RHINOLOPHIDAE_CHIROPTERA:0.016169,Rhinolophus_mehelyi_RHINOLOPHIDAE_CHIROPTERA:0.019064):0.02556):0.003935):0.007249):0.011251,((((Rhinolophus_luctus_RHINOLOPHIDAE_CHIROPTERA:0.010409,Rhinolophus_beddomei_RHINOLOPHIDAE_CHIROPTERA:0.007938):0.008728,(Rhinolophus_sedulus_RHINOLOPHIDAE_CHIROPTERA:0.054387,Rhinolophus_trifoliatus_RHINOLOPHIDAE_CHIROPTERA:0.024917):0.005853):0.030204,Rhinolophus_formosae_RHINOLOPHIDAE_CHIROPTERA:0.041581):0.059669,((Rhinolophus_pearsonii_RHINOLOPHIDAE_CHIROPTERA:0.024996,Rhinolophus_yunanensis_RHINOLOPHIDAE_CHIROPTERA:0.038925):0.045349,((Rhinolophus_affinis_RHINOLOPHIDAE_CHIROPTERA:0.029522,(Rhinolophus_stheno_RHINOLOPHIDAE_CHIROPTERA:0.026935,((Rhinolophus_coelophyllus_RHINOLOPHIDAE_CHIROPTERA:0.00755,Rhinolophus_shameli_RHINOLOPHIDAE_CHIROPTERA:0.005697):0.008173,((Rhinolophus_arcuatus_RHINOLOPHIDAE_CHIROPTERA:0.008537,Rhinolophus_euryotis_RHINOLOPHIDAE_CHIROPTERA:0.005587):0.011433,(Rhinolophus_subrufus_RHINOLOPHIDAE_CHIROPTERA:0.012775,Rhinolophus_creaghi_RHINOLOPHIDAE_CHIROPTERA:0.01784):0.00119):0.010721):0.005196):0.010426):0.02193,(((Rhinolophus_malayanus_RHINOLOPHIDAE_CHIROPTERA:0.028403,Rhinolophus_acuminatus_RHINOLOPHIDAE_CHIROPTERA:0.046167):0.007096,(Rhinolophus_chaseni_RHINOLOPHIDAE_CHIROPTERA:0.061154,(((Rhinolophus_rex_RHINOLOPHIDAE_CHIROPTERA:0.01312,(Rhinolophus_macrotis_RHINOLOPHIDAE_CHIROPTERA:0.002632,Rhinolophus_siamensis_RHINOLOPHIDAE_CHIROPTERA:7.04E-4):0.006279):0.005954,(Rhinolophus_marshalli_RHINOLOPHIDAE_CHIROPTERA:0.008919,Rhinolophus_paradoxolophus_RHINOLOPHIDAE_CHIROPTERA:0.009121):0.003608):0.015548,((Rhinolophus_cognatus_RHINOLOPHIDAE_CHIROPTERA:0.017759,(Rhinolophus_lepidus_RHINOLOPHIDAE_CHIROPTERA:0.011731,Rhinolophus_pusillus_RHINOLOPHIDAE_CHIROPTERA:0.007552):0.009123):0.018218,((((Rhinolophus_virgo_RHINOLOPHIDAE_CHIROPTERA:0.015251,(Rhinolophus_philippinensis_RHINOLOPHIDAE_CHIROPTERA:0.020405,Rhinolophus_megaphyllus_RHINOLOPHIDAE_CHIROPTERA:0.011644):0.002771):0.00631,Rhinolophus_celebensis_RHINOLOPHIDAE_CHIROPTERA:0.022608):0.004909,Rhinolophus_robinsoni_RHINOLOPHIDAE_CHIROPTERA:0.027753):0.005255,Rhinolophus_borneensis_RHINOLOPHIDAE_CHIROPTERA:0.029874):0.021604):0.004388):0.009283):0.002136):0.012265,(Rhinolophus_rouxii_RHINOLOPHIDAE_CHIROPTERA:0.02327,(Rhinolophus_thomasi_RHINOLOPHIDAE_CHIROPTERA:0.020369,Rhinolophus_sinicus_RHINOLOPHIDAE_CHIROPTERA:0.005232):0.012634):0.02866):0.004573):0.006815):0.012458):0.004855):0.002761):0.012014,(Rhinolophus_landeri_RHINOLOPHIDAE_CHIROPTERA:0.028035,Rhinolophus_alcyone_RHINOLOPHIDAE_CHIROPTERA:0.018641):0.040019):0.051714,(((Paratriaenops_furculus_HIPPOSIDERIDAE_CHIROPTERA:0.008454,Paratriaenops_auritus_HIPPOSIDERIDAE_CHIROPTERA:0.015399):0.138905,(((Triaenops_rufus_HIPPOSIDERIDAE_CHIROPTERA:0.01302,(Triaenops_afer_HIPPOSIDERIDAE_CHIROPTERA:0.020599,(Triaenops_menamena_HIPPOSIDERIDAE_CHIROPTERA:0.01442,Triaenops_persicus_HIPPOSIDERIDAE_CHIROPTERA:0.006024):0.024755):0.011721):0.059681,Cloeotis_percivali_HIPPOSIDERIDAE_CHIROPTERA:0.116709):0.011778,Rhinonicteris_aurantia_HIPPOSIDERIDAE_CHIROPTERA:0.106251):0.018903):0.112021,(Asellia_tridens_HIPPOSIDERIDAE_CHIROPTERA:0.086753,(((Anthops_ornatus_HIPPOSIDERIDAE_CHIROPTERA:0.070911,((Hipposideros_obscurus_HIPPOSIDERIDAE_CHIROPTERA:0.072527,((Hipposideros_coronatus_HIPPOSIDERIDAE_CHIROPTERA:0.06854,(((Hipposideros_lankadiva_HIPPOSIDERIDAE_CHIROPTERA:0.058967,(((Hipposideros_pelingensis_HIPPOSIDERIDAE_CHIROPTERA:0.016404,Hipposideros_dinops_HIPPOSIDERIDAE_CHIROPTERA:0.004184):0.007646,Hipposideros_demissus_HIPPOSIDERIDAE_CHIROPTERA:0.01996):0.005081,Hipposideros_diadema_HIPPOSIDERIDAE_CHIROPTERA:0.019919):0.017526):0.009398,(Hipposideros_alongensis_HIPPOSIDERIDAE_CHIROPTERA:0.030404,(Hipposideros_lekaguli_HIPPOSIDERIDAE_CHIROPTERA:0.053442,((Hipposideros_pratti_HIPPOSIDERIDAE_CHIROPTERA:0.015046,(Hipposideros_scutinares_HIPPOSIDERIDAE_CHIROPTERA:0.016181,Hipposideros_lylei_HIPPOSIDERIDAE_CHIROPTERA:0.010213):0.003463):0.019106,Hipposideros_turpis_HIPPOSIDERIDAE_CHIROPTERA:0.034615):0.006494):0.006106):0.006632):0.011479,((Hipposideros_larvatus_HIPPOSIDERIDAE_CHIROPTERA:1.0E-6,Hipposideros_grandis_HIPPOSIDERIDAE_CHIROPTERA:0.002762):0.024615,(Hipposideros_griffini_HIPPOSIDERIDAE_CHIROPTERA:0.016868,(Hipposideros_pendelburyi_HIPPOSIDERIDAE_CHIROPTERA:0.01052,Hipposideros_armiger_HIPPOSIDERIDAE_CHIROPTERA:0.010213):0.007581):0.013501):0.033269):0.019645):0.008166,((Hipposideros_marisae_HIPPOSIDERIDAE_CHIROPTERA:0.038585,Hipposideros_jonesi_HIPPOSIDERIDAE_CHIROPTERA:0.0309):0.041284,(((Hipposideros_fuliginosus_HIPPOSIDERIDAE_CHIROPTERA:0.042358,(Hipposideros_caffer_HIPPOSIDERIDAE_CHIROPTERA:0.04081,(Hipposideros_abae_HIPPOSIDERIDAE_CHIROPTERA:0.049053,(Hipposideros_beatus_HIPPOSIDERIDAE_CHIROPTERA:0.053797,(Hipposideros_lamottei_HIPPOSIDERIDAE_CHIROPTERA:0.021954,Hipposideros_ruber_HIPPOSIDERIDAE_CHIROPTERA:0.018524):0.017907):0.002742):0.002246):0.004287):0.033282,((Hipposideros_dyacorum_HIPPOSIDERIDAE_CHIROPTERA:0.050641,Hipposideros_doriae_HIPPOSIDERIDAE_CHIROPTERA:0.063883):0.002282,((((Hipposideros_halophyllus_HIPPOSIDERIDAE_CHIROPTERA:0.034694,Hipposideros_ater_HIPPOSIDERIDAE_CHIROPTERA:0.027917):0.015171,Hipposideros_ridleyi_HIPPOSIDERIDAE_CHIROPTERA:0.038308):0.007863,Hipposideros_fulvus_HIPPOSIDERIDAE_CHIROPTERA:0.045338):0.005831,(Hipposideros_bicolor_HIPPOSIDERIDAE_CHIROPTERA:0.061753,(Hipposideros_cineraceus_HIPPOSIDERIDAE_CHIROPTERA:0.050293,(Hipposideros_pomona_HIPPOSIDERIDAE_CHIROPTERA:0.043063,(Hipposideros_speoris_HIPPOSIDERIDAE_CHIROPTERA:0.02484,(Hipposideros_khaokhouayensis_HIPPOSIDERIDAE_CHIROPTERA:0.012093,Hipposideros_rotalis_HIPPOSIDERIDAE_CHIROPTERA:0.014606):0.019795):0.01454):0.002513):0.0132):0.009871):0.007906):0.01408):0.008249,((Hipposideros_pygmaeus_HIPPOSIDERIDAE_CHIROPTERA:0.047426,Hipposideros_coxi_HIPPOSIDERIDAE_CHIROPTERA:0.079088):0.006786,(Hipposideros_galeritus_HIPPOSIDERIDAE_CHIROPTERA:0.071362,Hipposideros_cervinus_HIPPOSIDERIDAE_CHIROPTERA:0.050118):0.00445):0.023399):0.003681):0.004084):0.004035):0.005181,Hipposideros_calcaratus_HIPPOSIDERIDAE_CHIROPTERA:0.060394):0.014376):0.018905,(Aselliscus_stoliczkanus_HIPPOSIDERIDAE_CHIROPTERA:0.070343,((Coelops_robinsoni_HIPPOSIDERIDAE_CHIROPTERA:0.016433,Coelops_frithii_HIPPOSIDERIDAE_CHIROPTERA:0.040409):0.035939,Aselliscus_tricuspidatus_HIPPOSIDERIDAE_CHIROPTERA:0.08476):0.008653):0.052809):0.005445,(Hipposideros_cyclops_HIPPOSIDERIDAE_CHIROPTERA:0.086103,(Hipposideros_commersoni_HIPPOSIDERIDAE_CHIROPTERA:0.01381,(Hipposideros_vittatus_HIPPOSIDERIDAE_CHIROPTERA:0.007331,Hipposideros_gigas_HIPPOSIDERIDAE_CHIROPTERA:0.015296):0.003534):0.077686):0.037015):0.003124):0.01447):0.014806):0.062755):0.029049,(((Dyacopterus_spadiceus_PTEROPODIDAE_CHIROPTERA:0.134292,(((Latidens_salimalii_PTEROPODIDAE_CHIROPTERA:0.087792,Sphaerias_blanfordi_PTEROPODIDAE_CHIROPTERA:0.100899):0.010929,(((Alionycteris_paucidentata_PTEROPODIDAE_CHIROPTERA:0.070271,(Otopteropus_cartilagonodus_PTEROPODIDAE_CHIROPTERA:0.086087,Haplonycteris_fischeri_PTEROPODIDAE_CHIROPTERA:0.064847):0.014002):0.020679,(Penthetor_lucasi_PTEROPODIDAE_CHIROPTERA:0.066387,Chironax_melanocephalus_PTEROPODIDAE_CHIROPTERA:0.083914):0.011113):0.005823,(Balionycteris_maculata_PTEROPODIDAE_CHIROPTERA:0.103084,(Aethalops_aequalis_PTEROPODIDAE_CHIROPTERA:0.006713,Aethalops_alecto_PTEROPODIDAE_CHIROPTERA:0.002907):0.082657):0.013432):0.015016):0.00715,Thoopterus_nigrescens_PTEROPODIDAE_CHIROPTERA:0.142836):0.008629):0.015921,(Ptenochirus_jagori_PTEROPODIDAE_CHIROPTERA:0.056279,(Ptenochirus_minor_PTEROPODIDAE_CHIROPTERA:0.048058,(((Cynopterus_brachyotis_PTEROPODIDAE_CHIROPTERA:0.035362,(Cynopterus_titthaecheilus_PTEROPODIDAE_CHIROPTERA:0.038337,Cynopterus_horsfieldii_PTEROPODIDAE_CHIROPTERA:0.03628):0.006596):0.007273,Cynopterus_sphinx_PTEROPODIDAE_CHIROPTERA:0.029402):0.019972,(Megaerops_wetmorei_PTEROPODIDAE_CHIROPTERA:0.050987,(Megaerops_niphanae_PTEROPODIDAE_CHIROPTERA:0.050213,(Megaerops_ecaudatus_PTEROPODIDAE_CHIROPTERA:0.029895,Megaerops_kusnotoi_PTEROPODIDAE_CHIROPTERA:0.03183):0.009467):0.003722):0.010851):0.008339):0.00901):0.082155):0.014001,(((((Casinycteris_campomaanensis_PTEROPODIDAE_CHIROPTERA:0.025019,Casinycteris_argynnis_PTEROPODIDAE_CHIROPTERA:0.012164):0.010757,Casinycteris_ophiodon_PTEROPODIDAE_CHIROPTERA:0.033352):0.015316,(Scotonycteris_bergmansi_PTEROPODIDAE_CHIROPTERA:0.020744,(Scotonycteris_zenkeri_PTEROPODIDAE_CHIROPTERA:0.022803,Scotonycteris_occidentalis_PTEROPODIDAE_CHIROPTERA:0.033712):0.006118):0.028453):0.081452,((Eonycteris_spelaea_PTEROPODIDAE_CHIROPTERA:0.033999,(Eonycteris_robusta_PTEROPODIDAE_CHIROPTERA:0.021734,Eonycteris_major_PTEROPODIDAE_CHIROPTERA:0.029778):0.021955):0.052207,((Rousettus_lanosus_PTEROPODIDAE_CHIROPTERA:0.054301,(((Myonycteris_angolensis_PTEROPODIDAE_CHIROPTERA:0.018399,(Myonycteris_relicta_PTEROPODIDAE_CHIROPTERA:0.033098,(Myonycteris_brachycephala_PTEROPODIDAE_CHIROPTERA:0.024885,Myonycteris_torquata_PTEROPODIDAE_CHIROPTERA:0.012443):0.005282):0.003106):0.023827,(Megaloglossus_azagnyi_PTEROPODIDAE_CHIROPTERA:0.013295,Megaloglossus_woermanni_PTEROPODIDAE_CHIROPTERA:0.007787):0.042989):0.014325,(Hypsignathus_monstrosus_PTEROPODIDAE_CHIROPTERA:0.032921,((Nanonycteris_veldkampii_PTEROPODIDAE_CHIROPTERA:0.023719,(Epomophorus_wahlbergi_PTEROPODIDAE_CHIROPTERA:0.01993,(Epomophorus_labiatus_PTEROPODIDAE_CHIROPTERA:0.010987,(Epomophorus_gambianus_PTEROPODIDAE_CHIROPTERA:0.001171,Micropteropus_pusillus_PTEROPODIDAE_CHIROPTERA:0.001948):0.009166):0.00819):0.008985):0.005203,Epomops_franqueti_PTEROPODIDAE_CHIROPTERA:0.037885):0.003378):0.03584):0.009466):0.028648,(Rousettus_amplexicaudatus_PTEROPODIDAE_CHIROPTERA:0.062234,((Rousettus_aegyptiacus_PTEROPODIDAE_CHIROPTERA:0.009198,(Rousettus_leschenaultii_PTEROPODIDAE_CHIROPTERA:0.008281,(Rousettus_obliviosus_PTEROPODIDAE_CHIROPTERA:0.025767,Rousettus_madagascariensis_PTEROPODIDAE_CHIROPTERA:0.018757):0.009673):0.004469):0.037228,Rousettus_spinalatus_PTEROPODIDAE_CHIROPTERA:0.077739):0.010194):0.030514):0.004644):0.014361):0.01214,(((((((Pteropus_scapulatus_PTEROPODIDAE_CHIROPTERA:0.065222,(((Pteropus_ornatus_PTEROPODIDAE_CHIROPTERA:0.019152,(Pteropus_neohibernicus_PTEROPODIDAE_CHIROPTERA:0.007205,(((Pteropus_hypomelanus_PTEROPODIDAE_CHIROPTERA:0.008387,Pteropus_conspicillatus_PTEROPODIDAE_CHIROPTERA:0.00253):0.00276,Pteropus_alecto_PTEROPODIDAE_CHIROPTERA:0.005436):0.00185,(Pteropus_speciosus_PTEROPODIDAE_CHIROPTERA:0.017199,(((Pteropus_tonganus_PTEROPODIDAE_CHIROPTERA:0.005485,Pteropus_admiralitatum_PTEROPODIDAE_CHIROPTERA:0.007218):0.00365,(Pteropus_mariannus_PTEROPODIDAE_CHIROPTERA:0.006339,(Pteropus_pelewensis_PTEROPODIDAE_CHIROPTERA:1.0E-6,Pteropus_yapensis_PTEROPODIDAE_CHIROPTERA:5.71E-4):0.004703):0.004276):6.0E-4,Pteropus_pohlei_PTEROPODIDAE_CHIROPTERA:0.01322):0.003096):0.002415):0.001752):0.011568):0.00379,((Pteropus_temminckii_PTEROPODIDAE_CHIROPTERA:0.020508,((Pteropus_nitendiensis_PTEROPODIDAE_CHIROPTERA:0.013185,Pteropus_tuberculatus_PTEROPODIDAE_CHIROPTERA:0.018672):0.009802,((Pteropus_rayneri_PTEROPODIDAE_CHIROPTERA:0.011777,Pteropus_samoensis_PTEROPODIDAE_CHIROPTERA:0.009004):0.009556,Pteropus_anetianus_PTEROPODIDAE_CHIROPTERA:0.013317):0.002827):0.005178):0.007564,Pteropus_capistratus_PTEROPODIDAE_CHIROPTERA:0.03946):0.002935):0.002225,(Pteropus_poliocephalus_PTEROPODIDAE_CHIROPTERA:0.024174,((Pteropus_voeltzkowi_PTEROPODIDAE_CHIROPTERA:0.022214,Pteropus_livingstonii_PTEROPODIDAE_CHIROPTERA:0.017044):0.022841,((((Pteropus_giganteus_PTEROPODIDAE_CHIROPTERA:0.00216,Pteropus_lylei_PTEROPODIDAE_CHIROPTERA:0.006304):0.002598,(Pteropus_niger_PTEROPODIDAE_CHIROPTERA:0.005996,(Pteropus_aldabrensis_PTEROPODIDAE_CHIROPTERA:0.001147,(Pteropus_rufus_PTEROPODIDAE_CHIROPTERA:0.001142,Pteropus_seychellensis_PTEROPODIDAE_CHIROPTERA:0.001728):1.0E-6):5.99E-4):1.0E-6):0.001402,(Pteropus_rodricensis_PTEROPODIDAE_CHIROPTERA:0.016102,Pteropus_vampyrus_PTEROPODIDAE_CHIROPTERA:0.008355):3.77E-4):0.003002,(Pteropus_pumilus_PTEROPODIDAE_CHIROPTERA:0.018801,Pteropus_dasymallus_PTEROPODIDAE_CHIROPTERA:0.017135):0.003474):0.005757):0.011186):0.002015):0.012993):0.006922,(Pteropus_lombocensis_PTEROPODIDAE_CHIROPTERA:0.044094,(((Pteropus_gilliardorum_PTEROPODIDAE_CHIROPTERA:0.012427,(Pteropus_mahaganus_PTEROPODIDAE_CHIROPTERA:0.02081,Pteropus_woodfordi_PTEROPODIDAE_CHIROPTERA:0.008702):0.002108):0.006677,((Pteropus_pelagicus_PTEROPODIDAE_CHIROPTERA:0.027545,Pteropus_molossinus_PTEROPODIDAE_CHIROPTERA:0.012486):1.0E-6,Pteropus_tokudae_PTEROPODIDAE_CHIROPTERA:0.006673):0.006801):0.007898,Pteropus_macrotis_PTEROPODIDAE_CHIROPTERA:0.03374):0.031083):0.002292):0.008765,(Acerodon_jubatus_PTEROPODIDAE_CHIROPTERA:0.033628,Acerodon_celebensis_PTEROPODIDAE_CHIROPTERA:0.040316):0.020767):0.016962,(Styloctenium_mindorensis_PTEROPODIDAE_CHIROPTERA:8.62E-4,Styloctenium_wallacei_PTEROPODIDAE_CHIROPTERA:0.006474):0.113398):0.010944,((Mirimiri_acrodonta_PTEROPODIDAE_CHIROPTERA:0.065891,Pteralopex_taki_PTEROPODIDAE_CHIROPTERA:0.059806):0.021101,(((Melonycteris_woodfordi_PTEROPODIDAE_CHIROPTERA:0.036476,Melonycteris_fardoulisi_PTEROPODIDAE_CHIROPTERA:0.008713):0.065154,Melonycteris_melanops_PTEROPODIDAE_CHIROPTERA:0.06467):0.049876,(Desmalopex_leucopterus_PTEROPODIDAE_CHIROPTERA:0.009827,Desmalopex_microleucopterus_PTEROPODIDAE_CHIROPTERA:0.010043):0.080594):0.009212):0.002532):0.012134,((Eidolon_helvum_PTEROPODIDAE_CHIROPTERA:0.009233,Eidolon_dupreanum_PTEROPODIDAE_CHIROPTERA:0.025757):0.097176,(Paranyctimene_raptor_PTEROPODIDAE_CHIROPTERA:0.134659,((((Nyctimene_major_PTEROPODIDAE_CHIROPTERA:0.083217,Nyctimene_vizcaccia_PTEROPODIDAE_CHIROPTERA:0.0194):0.014163,Nyctimene_albiventer_PTEROPODIDAE_CHIROPTERA:0.015169):0.011782,(Nyctimene_robinsoni_PTEROPODIDAE_CHIROPTERA:0.019586,Nyctimene_cephalotes_PTEROPODIDAE_CHIROPTERA:0.026982):1.0E-6):0.010582,Nyctimene_aello_PTEROPODIDAE_CHIROPTERA:0.046792):0.037525):0.033201):0.009934):0.008263,((Syconycteris_australis_PTEROPODIDAE_CHIROPTERA:0.078165,(Macroglossus_sobrinus_PTEROPODIDAE_CHIROPTERA:0.017075,Macroglossus_minimus_PTEROPODIDAE_CHIROPTERA:0.020342):0.109382):0.037063,((Rousettus_bidens_PTEROPODIDAE_CHIROPTERA:0.082547,(Harpyionycteris_celebensis_PTEROPODIDAE_CHIROPTERA:0.026657,Harpyionycteris_whiteheadi_PTEROPODIDAE_CHIROPTERA:0.030996):0.062843):0.01693,(((Dobsonia_inermis_PTEROPODIDAE_CHIROPTERA:0.017988,Dobsonia_praedatrix_PTEROPODIDAE_CHIROPTERA:0.024201):0.006108,Dobsonia_moluccensis_PTEROPODIDAE_CHIROPTERA:0.023249):0.017754,Dobsonia_minor_PTEROPODIDAE_CHIROPTERA:0.047029):0.044602):0.023595):0.005316):0.003388):0.009118):0.170356):0.019011):0.063821,(((((Camelus_bactrianus_CAMELIDAE_CETARTIODACTYLA:0.004419,Camelus_ferus_CAMELIDAE_CETARTIODACTYLA:0.004939):0.013463,Camelus_dromedarius_CAMELIDAE_CETARTIODACTYLA:0.015366):0.035787,(Vicugna_pacos_CAMELIDAE_CETARTIODACTYLA:0.010746,((Lama_glama_CAMELIDAE_CETARTIODACTYLA:0.004942,Lama_guanicoe_CAMELIDAE_CETARTIODACTYLA:0.006061):0.001404,Vicugna_vicugna_CAMELIDAE_CETARTIODACTYLA:0.036446):0.002977):0.047283):0.226689,((((Hippopotamus_amphibius_HIPPOPOTAMIDAE_CETARTIODACTYLA:0.012325,Choeropsis_liberiensis_HIPPOPOTAMIDAE_CETARTIODACTYLA:0.08339):0.149199,(((Physeter_macrocephalus_PHYSETERIDAE_CETARTIODACTYLA:0.046182,(Kogia_sima_PHYSETERIDAE_CETARTIODACTYLA:0.031494,Kogia_breviceps_PHYSETERIDAE_CETARTIODACTYLA:0.026798):0.041476):0.029091,(Platanista_gangetica_PLATANISTIDAE_CETARTIODACTYLA:0.072999,((((((Ziphius_cavirostris_ZIPHIIDAE_CETARTIODACTYLA:0.003156,Mesoplodon_stejnegeri_ZIPHIIDAE_CETARTIODACTYLA:0.00331):0.050152,(((Mesoplodon_mirus_ZIPHIIDAE_CETARTIODACTYLA:0.046275,((Mesoplodon_carlhubbsi_ZIPHIIDAE_CETARTIODACTYLA:0.028569,Mesoplodon_layardii_ZIPHIIDAE_CETARTIODACTYLA:0.053417):0.011747,Mesoplodon_hectori_ZIPHIIDAE_CETARTIODACTYLA:0.035741):0.003551):0.009217,((Mesoplodon_grayi_ZIPHIIDAE_CETARTIODACTYLA:0.044137,Mesoplodon_densirostris_ZIPHIIDAE_CETARTIODACTYLA:0.04725):0.016174,Mesoplodon_europaeus_ZIPHIIDAE_CETARTIODACTYLA:0.043981):0.002777):0.009689,(Hyperoodon_planifrons_ZIPHIIDAE_CETARTIODACTYLA:0.015222,Hyperoodon_ampullatus_ZIPHIIDAE_CETARTIODACTYLA:0.023084):0.021556):0.009045):0.001769,(Mesoplodon_traversii_ZIPHIIDAE_CETARTIODACTYLA:0.041468,Mesoplodon_bidens_ZIPHIIDAE_CETARTIODACTYLA:0.022067):0.009411):0.0074,Tasmacetus_shepherdi_ZIPHIIDAE_CETARTIODACTYLA:0.050273):0.005388,(Berardius_arnuxii_ZIPHIIDAE_CETARTIODACTYLA:0.010946,Berardius_bairdii_ZIPHIIDAE_CETARTIODACTYLA:0.013106):0.058273):0.025284,((((Inia_geoffrensis_INIIDAE_CETARTIODACTYLA:0.009801,(Inia_boliviensis_INIIDAE_CETARTIODACTYLA:0.014788,Inia_araguaiaensis_INIIDAE_CETARTIODACTYLA:0.016134):0.004141):0.047838,Pontoporia_blainvillei_INIIDAE_CETARTIODACTYLA:0.072725):0.015443,Lipotes_vexillifer_INIIDAE_CETARTIODACTYLA:0.06557):0.005363,(((((((Orcaella_brevirostris_DELPHINIDAE_CETARTIODACTYLA:0.020171,Orcaella_heinsohni_DELPHINIDAE_CETARTIODACTYLA:0.02062):0.010859,(Grampus_griseus_DELPHINIDAE_CETARTIODACTYLA:0.019041,((Peponocephala_electra_DELPHINIDAE_CETARTIODACTYLA:0.011065,((Globicephala_macrorhynchus_DELPHINIDAE_CETARTIODACTYLA:0.001512,Globicephala_melas_DELPHINIDAE_CETARTIODACTYLA:0.003989):0.009052,Feresa_attenuata_DELPHINIDAE_CETARTIODACTYLA:0.012939):0.001589):0.003998,Pseudorca_crassidens_DELPHINIDAE_CETARTIODACTYLA:0.018237):0.003194):0.010862):0.002964,(((Lagenorhynchus_obliquidens_DELPHINIDAE_CETARTIODACTYLA:0.006034,Lagenorhynchus_obscurus_DELPHINIDAE_CETARTIODACTYLA:0.005664):0.003768,((Lagenorhynchus_cruciger_DELPHINIDAE_CETARTIODACTYLA:0.005871,Lagenorhynchus_australis_DELPHINIDAE_CETARTIODACTYLA:0.003862):0.007434,((Cephalorhynchus_eutropia_DELPHINIDAE_CETARTIODACTYLA:0.002888,Cephalorhynchus_commersonii_DELPHINIDAE_CETARTIODACTYLA:0.004411):0.00387,(Cephalorhynchus_heavisidii_DELPHINIDAE_CETARTIODACTYLA:0.012484,Cephalorhynchus_hectori_DELPHINIDAE_CETARTIODACTYLA:0.008559):0.001648):0.003037):0.001085):0.015745,((Tursiops_truncatus_DELPHINIDAE_CETARTIODACTYLA:0.012322,((Stenella_longirostris_DELPHINIDAE_CETARTIODACTYLA:0.015912,(((Stenella_frontalis_DELPHINIDAE_CETARTIODACTYLA:0.004123,((Stenella_coeruleoalba_DELPHINIDAE_CETARTIODACTYLA:0.007225,Stenella_clymene_DELPHINIDAE_CETARTIODACTYLA:0.002964):0.001819,(Delphinus_capensis_DELPHINIDAE_CETARTIODACTYLA:0.005549,Delphinus_delphis_DELPHINIDAE_CETARTIODACTYLA:0.003299):0.004202):1.87E-4):1.02E-4,Tursiops_aduncus_DELPHINIDAE_CETARTIODACTYLA:0.006892):0.004554,Sousa_chinensis_DELPHINIDAE_CETARTIODACTYLA:0.013818):1.36E-4):0.001195,(Stenella_attenuata_DELPHINIDAE_CETARTIODACTYLA:0.012102,(Tursiops_australis_DELPHINIDAE_CETARTIODACTYLA:0.009753,Lagenodelphis_hosei_DELPHINIDAE_CETARTIODACTYLA:0.012471):0.004204):0.001299):0.004658):0.012051,((Sotalia_fluviatilis_DELPHINIDAE_CETARTIODACTYLA:0.008032,Sotalia_guianensis_DELPHINIDAE_CETARTIODACTYLA:0.006774):0.01151,Steno_bredanensis_DELPHINIDAE_CETARTIODACTYLA:0.022253):0.007279):0.003113):0.001184):0.002692,Orcinus_orca_DELPHINIDAE_CETARTIODACTYLA:0.019274):0.004509,Lagenorhynchus_albirostris_DELPHINIDAE_CETARTIODACTYLA:0.031937):0.005702,Lagenorhynchus_acutus_DELPHINIDAE_CETARTIODACTYLA:0.02399):0.020342,(((Neophocaena_asiaeorientalis_PHOCOENIDAE_CETARTIODACTYLA:3.98E-4,Neophocaena_phocaenoides_PHOCOENIDAE_CETARTIODACTYLA:8.15E-4):0.044444,((Phocoena_phocoena_PHOCOENIDAE_CETARTIODACTYLA:0.013438,Phocoenoides_dalli_PHOCOENIDAE_CETARTIODACTYLA:0.02683):0.003938,(Phocoena_dioptrica_PHOCOENIDAE_CETARTIODACTYLA:0.021232,(Phocoena_sinus_PHOCOENIDAE_CETARTIODACTYLA:0.019485,Phocoena_spinipinnis_PHOCOENIDAE_CETARTIODACTYLA:0.022394):0.001616):0.01513):0.003663):0.028369,(Delphinapterus_leucas_MONODONTIDAE_CETARTIODACTYLA:0.013386,Monodon_monoceros_MONODONTIDAE_CETARTIODACTYLA:0.033561):0.020766):0.010834):0.019868):0.022253):0.003959):0.005394):0.006546,((Caperea_marginata_NEOBALAENIDAE_CETARTIODACTYLA:0.04748,(Balaenoptera_acutorostrata_BALAENOPTERIDAE_CETARTIODACTYLA:0.030272,(Megaptera_novaeangliae_BALAENOPTERIDAE_CETARTIODACTYLA:0.026689,Eschrichtius_robustus_ESCHRICHTIIDAE_CETARTIODACTYLA:0.024961):0.003578):0.010266):0.006972,(Eubalaena_australis_BALAENIDAE_CETARTIODACTYLA:0.003445,((Eubalaena_japonica_BALAENIDAE_CETARTIODACTYLA:0.002634,(((((Balaenoptera_musculus_BALAENOPTERIDAE_CETARTIODACTYLA:0.024916,((Balaenoptera_borealis_BALAENOPTERIDAE_CETARTIODACTYLA:0.00888,Balaenoptera_edeni_BALAENOPTERIDAE_CETARTIODACTYLA:0.016253):0.015702,Balaenoptera_omurai_BALAENOPTERIDAE_CETARTIODACTYLA:0.039254):0.005347):0.006419,Balaenoptera_physalus_BALAENOPTERIDAE_CETARTIODACTYLA:0.03755):0.007848,Balaenoptera_bonaerensis_BALAENOPTERIDAE_CETARTIODACTYLA:0.028879):0.021542,(Mesoplodon_peruvianus_ZIPHIIDAE_CETARTIODACTYLA:0.092468,(Lissodelphis_peronii_DELPHINIDAE_CETARTIODACTYLA:1.0E-6,Lissodelphis_borealis_DELPHINIDAE_CETARTIODACTYLA:0.012013):0.132934):0.042341):0.020204,Balaena_mysticetus_BALAENIDAE_CETARTIODACTYLA:0.018573):0.011381):0.038794,Eubalaena_glacialis_BALAENIDAE_CETARTIODACTYLA:4.32E-4):0.00731):0.024016):0.023404):0.081201):0.021199,(((Moschiola_indica_TRAGULIDAE_CETARTIODACTYLA:1.0E-6,Moschiola_meminna_TRAGULIDAE_CETARTIODACTYLA:0.052396):0.141287,(Hyemoschus_aquaticus_TRAGULIDAE_CETARTIODACTYLA:0.085899,(Tragulus_napu_TRAGULIDAE_CETARTIODACTYLA:0.086331,(Tragulus_kanchil_TRAGULIDAE_CETARTIODACTYLA:0.021205,Tragulus_javanicus_TRAGULIDAE_CETARTIODACTYLA:0.015198):0.016311):0.091498):0.03478):0.053151,((((((((Axis_porcinus_CERVIDAE_CETARTIODACTYLA:0.002098,Axis_kuhlii_CERVIDAE_CETARTIODACTYLA:0.002572):0.02237,Axis_axis_CERVIDAE_CETARTIODACTYLA:0.022462):0.011688,(Rucervus_duvaucelii_CERVIDAE_CETARTIODACTYLA:0.002426,Rucervus_schomburgki_CERVIDAE_CETARTIODACTYLA:0.005042):0.024924):0.014356,(((Elaphurus_davidianus_CERVIDAE_CETARTIODACTYLA:0.026144,Rucervus_eldii_CERVIDAE_CETARTIODACTYLA:0.023156):0.005337,(Rusa_alfredi_CERVIDAE_CETARTIODACTYLA:0.023076,((Cervus_elaphus_CERVIDAE_CETARTIODACTYLA:0.013206,Cervus_nippon_CERVIDAE_CETARTIODACTYLA:0.016764):0.003569,(Rusa_timorensis_CERVIDAE_CETARTIODACTYLA:0.012356,(Cervus_albirostris_CERVIDAE_CETARTIODACTYLA:0.005475,Rusa_unicolor_CERVIDAE_CETARTIODACTYLA:0.005357):0.00429):0.005474):0.004215):0.007111):0.007995,(Megaloceros_giganteus_CERVIDAE_CETARTIODACTYLA:0.037028,(Dama_dama_CERVIDAE_CETARTIODACTYLA:0.033246,Dama_mesopotamica_CERVIDAE_CETARTIODACTYLA:0.030238):0.008904):0.005594):0.007252):0.013502,(Elaphodus_cephalophus_CERVIDAE_CETARTIODACTYLA:0.058173,(((Muntiacus_rooseveltorum_CERVIDAE_CETARTIODACTYLA:0.007623,(Muntiacus_truongsonensis_CERVIDAE_CETARTIODACTYLA:0.011999,Muntiacus_putaoensis_CERVIDAE_CETARTIODACTYLA:0.00588):0.001125):0.012159,Muntiacus_vuquangensis_CERVIDAE_CETARTIODACTYLA:0.018476):0.002865,(Muntiacus_reevesi_CERVIDAE_CETARTIODACTYLA:0.021575,((Muntiacus_crinifrons_CERVIDAE_CETARTIODACTYLA:0.012263,Muntiacus_feae_CERVIDAE_CETARTIODACTYLA:0.011906):0.009434,Muntiacus_muntjak_CERVIDAE_CETARTIODACTYLA:0.022038):0.006073):0.005164):0.037042):0.008419):0.007067,((Rangifer_tarandus_CERVIDAE_CETARTIODACTYLA:0.051585,((((Mazama_nemorivaga_CERVIDAE_CETARTIODACTYLA:0.043056,Ozotoceros_bezoarticus_CERVIDAE_CETARTIODACTYLA:0.032408):0.003592,((Hippocamelus_antisensis_CERVIDAE_CETARTIODACTYLA:0.031902,(Hippocamelus_bisulcus_CERVIDAE_CETARTIODACTYLA:0.040308,Mazama_gouazoubira_CERVIDAE_CETARTIODACTYLA:0.020015):0.012837):0.003128,Blastocerus_dichotomus_CERVIDAE_CETARTIODACTYLA:0.041222):0.003304):0.007644,Pudu_puda_CERVIDAE_CETARTIODACTYLA:0.041514):0.016188,((Pudu_mephistophiles_CERVIDAE_CETARTIODACTYLA:0.005772,Mazama_rufina_CERVIDAE_CETARTIODACTYLA:0.004363):0.041174,(Mazama_pandora_CERVIDAE_CETARTIODACTYLA:0.031336,((Odocoileus_virginianus_CERVIDAE_CETARTIODACTYLA:0.011782,Odocoileus_hemionus_CERVIDAE_CETARTIODACTYLA:0.013602):0.006282,((Mazama_americana_CERVIDAE_CETARTIODACTYLA:0.011207,(Mazama_bororo_CERVIDAE_CETARTIODACTYLA:0.00252,Mazama_nana_CERVIDAE_CETARTIODACTYLA:0.005121):0.015168):0.007686,Mazama_temama_CERVIDAE_CETARTIODACTYLA:0.023262):0.006947):0.005437):0.011701):0.014064):0.007347):0.017195,((Hydropotes_inermis_CERVIDAE_CETARTIODACTYLA:0.026525,(Capreolus_capreolus_CERVIDAE_CETARTIODACTYLA:0.036589,Capreolus_pygargus_CERVIDAE_CETARTIODACTYLA:0.007291):0.022002):0.037329,(Alces_alces_CERVIDAE_CETARTIODACTYLA:7.99E-4,Alces_americanus_CERVIDAE_CETARTIODACTYLA:8.48E-4):0.052385):0.003614):0.011079):0.03728,((((Tetracerus_quadricornis_BOVIDAE_CETARTIODACTYLA:0.035182,Boselaphus_tragocamelus_BOVIDAE_CETARTIODACTYLA:0.047355):0.041165,((Tragelaphus_imberbis_BOVIDAE_CETARTIODACTYLA:0.064857,(Tragelaphus_angasii_BOVIDAE_CETARTIODACTYLA:0.055147,(Tragelaphus_strepsiceros_BOVIDAE_CETARTIODACTYLA:0.039011,((Tragelaphus_oryx_BOVIDAE_CETARTIODACTYLA:0.023186,Tragelaphus_derbianus_BOVIDAE_CETARTIODACTYLA:0.027045):0.010039,((Tragelaphus_eurycerus_BOVIDAE_CETARTIODACTYLA:0.016863,Tragelaphus_spekii_BOVIDAE_CETARTIODACTYLA:0.021029):0.006731,Tragelaphus_scriptus_BOVIDAE_CETARTIODACTYLA:0.03984):0.012457):0.004972):0.015794):0.010464):0.032365,((((Bos_gaurus_BOVIDAE_CETARTIODACTYLA:0.015885,Bos_sauveli_BOVIDAE_CETARTIODACTYLA:0.015079):0.01171,((Bison_bison_BOVIDAE_CETARTIODACTYLA:0.011783,(Bos_grunniens_BOVIDAE_CETARTIODACTYLA:0.011569,Bos_mutus_BOVIDAE_CETARTIODACTYLA:0.0058):0.005109):0.006631,(Bison_bonasus_BOVIDAE_CETARTIODACTYLA:0.030421,((Bos_frontalis_BOVIDAE_CETARTIODACTYLA:0.006392,Bos_javanicus_BOVIDAE_CETARTIODACTYLA:0.011365):0.00363,(Bos_indicus_BOVIDAE_CETARTIODACTYLA:9.35E-4,(Bos_primigenius_BOVIDAE_CETARTIODACTYLA:0.00414,Bos_taurus_BOVIDAE_CETARTIODACTYLA:6.19E-4):0.002748):0.006619):0.008266):0.003952):0.002468):0.03908,(Syncerus_caffer_BOVIDAE_CETARTIODACTYLA:0.049221,(Bubalus_mindorensis_BOVIDAE_CETARTIODACTYLA:0.012206,(Bubalus_arnee_BOVIDAE_CETARTIODACTYLA:0.009421,(Bubalus_depressicornis_BOVIDAE_CETARTIODACTYLA:0.009317,Bubalus_quarlesi_BOVIDAE_CETARTIODACTYLA:0.007308):0.009989):0.003249):0.019748):0.011261):0.005459,Pseudoryx_nghetinhensis_BOVIDAE_CETARTIODACTYLA:0.073168):0.013958):0.006999):0.00984,((((((Pantholops_hodgsonii_BOVIDAE_CETARTIODACTYLA:0.046948,(((Myotragus_balearicus_BOVIDAE_CETARTIODACTYLA:0.09576,(((Rupicapra_rupicapra_BOVIDAE_CETARTIODACTYLA:0.007966,Rupicapra_pyrenaica_BOVIDAE_CETARTIODACTYLA:0.011823):0.041774,(Ammotragus_lervia_BOVIDAE_CETARTIODACTYLA:0.031789,Arabitragus_jayakari_BOVIDAE_CETARTIODACTYLA:0.036882):0.020571):0.004078,Oreamnos_americanus_BOVIDAE_CETARTIODACTYLA:0.067155):0.004556):7.31E-4,((Nilgiritragus_hylocrius_BOVIDAE_CETARTIODACTYLA:0.026232,((Ovis_ammon_BOVIDAE_CETARTIODACTYLA:0.020755,(Ovis_aries_BOVIDAE_CETARTIODACTYLA:0.002535,Ovis_orientalis_BOVIDAE_CETARTIODACTYLA:0.005327):0.00582):0.007359,(Ovis_nivicola_BOVIDAE_CETARTIODACTYLA:0.005874,(Ovis_dalli_BOVIDAE_CETARTIODACTYLA:0.003535,Ovis_canadensis_BOVIDAE_CETARTIODACTYLA:0.005636):0.00789):0.008063):0.006475):0.01399,((((Capra_pyrenaica_BOVIDAE_CETARTIODACTYLA:0.00987,Capra_ibex_BOVIDAE_CETARTIODACTYLA:0.013194):0.005604,((Capra_walie_BOVIDAE_CETARTIODACTYLA:0.008417,Capra_nubiana_BOVIDAE_CETARTIODACTYLA:0.00582):0.011765,((Capra_cylindricornis_BOVIDAE_CETARTIODACTYLA:0.006177,Capra_caucasica_BOVIDAE_CETARTIODACTYLA:0.002381):0.007978,(Capra_falconeri_BOVIDAE_CETARTIODACTYLA:0.01109,(Capra_hircus_BOVIDAE_CETARTIODACTYLA:0.002393,Capra_aegagrus_BOVIDAE_CETARTIODACTYLA:0.001621):0.006267):0.001103):0.002227):0.001138):0.008419,(Hemitragus_jemlahicus_BOVIDAE_CETARTIODACTYLA:0.025648,Capra_sibirica_BOVIDAE_CETARTIODACTYLA:0.028577):0.005222):0.010257,(Budorcas_taxicolor_BOVIDAE_CETARTIODACTYLA:0.043521,Pseudois_nayaur_BOVIDAE_CETARTIODACTYLA:0.036516):0.007429):0.006381):0.003862):0.005012,(Ovibos_moschatus_BOVIDAE_CETARTIODACTYLA:0.036049,(((Capricornis_swinhoei_BOVIDAE_CETARTIODACTYLA:0.012355,(Capricornis_milneedwardsii_BOVIDAE_CETARTIODACTYLA:0.006328,Capricornis_sumatraensis_BOVIDAE_CETARTIODACTYLA:0.002927):0.007468):0.007204,Capricornis_crispus_BOVIDAE_CETARTIODACTYLA:0.018636):0.018216,(((Naemorhedus_goral_BOVIDAE_CETARTIODACTYLA:0.005288,Naemorhedus_caudatus_BOVIDAE_CETARTIODACTYLA:0.017126):0.021393,Naemorhedus_griseus_BOVIDAE_CETARTIODACTYLA:0.010996):0.017439,Naemorhedus_baileyi_BOVIDAE_CETARTIODACTYLA:0.027428):0.008853):0.006876):0.024018):0.007189):0.017399,(((Connochaetes_taurinus_BOVIDAE_CETARTIODACTYLA:0.009594,Connochaetes_gnou_BOVIDAE_CETARTIODACTYLA:0.00512):0.037928,(Alcelaphus_buselaphus_BOVIDAE_CETARTIODACTYLA:0.030923,(Beatragus_hunteri_BOVIDAE_CETARTIODACTYLA:0.028687,(Damaliscus_pygargus_BOVIDAE_CETARTIODACTYLA:0.027789,Damaliscus_lunatus_BOVIDAE_CETARTIODACTYLA:0.026682):0.008324):0.007071):0.013745):0.028761,((Addax_nasomaculatus_BOVIDAE_CETARTIODACTYLA:0.015179,(Oryx_dammah_BOVIDAE_CETARTIODACTYLA:0.007829,(Oryx_leucoryx_BOVIDAE_CETARTIODACTYLA:0.017104,(Oryx_gazella_BOVIDAE_CETARTIODACTYLA:0.016263,Oryx_beisa_BOVIDAE_CETARTIODACTYLA:0.010911):0.001471):0.006074):0.009647):0.030317,((Hippotragus_leucophaeus_BOVIDAE_CETARTIODACTYLA:0.039209,Hippotragus_niger_BOVIDAE_CETARTIODACTYLA:0.009149):0.035391,Hippotragus_equinus_BOVIDAE_CETARTIODACTYLA:0.037269):0.014644):0.028047):0.004383):0.009742,(Neotragus_pygmaeus_BOVIDAE_CETARTIODACTYLA:0.07689,(Oreotragus_oreotragus_BOVIDAE_CETARTIODACTYLA:0.082115,((Philantomba_monticola_BOVIDAE_CETARTIODACTYLA:0.02818,(Philantomba_walteri_BOVIDAE_CETARTIODACTYLA:0.018177,Philantomba_maxwellii_BOVIDAE_CETARTIODACTYLA:0.023759):0.009879):0.026813,(Cephalophus_zebra_BOVIDAE_CETARTIODACTYLA:0.041573,((Sylvicapra_grimmia_BOVIDAE_CETARTIODACTYLA:0.040404,((Cephalophus_jentinki_BOVIDAE_CETARTIODACTYLA:0.026033,(Cephalophus_spadix_BOVIDAE_CETARTIODACTYLA:0.009497,Cephalophus_silvicultor_BOVIDAE_CETARTIODACTYLA:0.008092):0.016793):0.00601,Cephalophus_dorsalis_BOVIDAE_CETARTIODACTYLA:0.024881):0.007814):0.007656,(((Cephalophus_leucogaster_BOVIDAE_CETARTIODACTYLA:0.035938,((Cephalophus_rufilatus_BOVIDAE_CETARTIODACTYLA:0.003846,Cephalophus_nigrifrons_BOVIDAE_CETARTIODACTYLA:0.002916):0.007985,(Cephalophus_natalensis_BOVIDAE_CETARTIODACTYLA:0.002575,Cephalophus_harveyi_BOVIDAE_CETARTIODACTYLA:0.002465):0.009613):0.019493):0.009443,(Cephalophus_niger_BOVIDAE_CETARTIODACTYLA:0.018624,(Cephalophus_weynsi_BOVIDAE_CETARTIODACTYLA:0.017254,(Cephalophus_callipygus_BOVIDAE_CETARTIODACTYLA:0.011408,Cephalophus_ogilbyi_BOVIDAE_CETARTIODACTYLA:0.007483):0.003957):0.017684):0.003797):0.006464,Cephalophus_adersi_BOVIDAE_CETARTIODACTYLA:0.041415):0.004815):0.006222):0.017406):0.018458):0.001993):0.009131):0.004427,((Ourebia_ourebi_BOVIDAE_CETARTIODACTYLA:0.064625,(Procapra_picticaudata_BOVIDAE_CETARTIODACTYLA:0.009732,(Procapra_gutturosa_BOVIDAE_CETARTIODACTYLA:0.003341,Procapra_przewalskii_BOVIDAE_CETARTIODACTYLA:8.85E-4):0.011711):0.052492):0.008902,(((Dorcatragus_megalotis_BOVIDAE_CETARTIODACTYLA:0.069495,((Madoqua_kirkii_BOVIDAE_CETARTIODACTYLA:0.012223,Madoqua_guentheri_BOVIDAE_CETARTIODACTYLA:0.018857):0.035721,Madoqua_saltiana_BOVIDAE_CETARTIODACTYLA:0.043561):0.022307):0.023588,(Raphicerus_melanotis_BOVIDAE_CETARTIODACTYLA:0.045587,(Raphicerus_sharpei_BOVIDAE_CETARTIODACTYLA:0.023829,Raphicerus_campestris_BOVIDAE_CETARTIODACTYLA:0.028847):0.008488):0.034266):0.009948,(Saiga_tatarica_BOVIDAE_CETARTIODACTYLA:0.062211,((Antidorcas_marsupialis_BOVIDAE_CETARTIODACTYLA:0.057009,Litocranius_walleri_BOVIDAE_CETARTIODACTYLA:0.044692):0.00935,((Nanger_granti_BOVIDAE_CETARTIODACTYLA:0.015879,(Nanger_dama_BOVIDAE_CETARTIODACTYLA:0.014523,Nanger_soemmerringii_BOVIDAE_CETARTIODACTYLA:0.008262):0.004154):0.018896,((Eudorcas_rufifrons_BOVIDAE_CETARTIODACTYLA:0.003013,Eudorcas_thomsonii_BOVIDAE_CETARTIODACTYLA:0.008011):0.036735,((((Gazella_subgutturosa_BOVIDAE_CETARTIODACTYLA:0.012623,Gazella_bennettii_BOVIDAE_CETARTIODACTYLA:0.012557):0.004156,(Gazella_leptoceros_BOVIDAE_CETARTIODACTYLA:0.00399,Gazella_cuvieri_BOVIDAE_CETARTIODACTYLA:8.26E-4):0.012969):0.00432,(Gazella_spekei_BOVIDAE_CETARTIODACTYLA:0.013582,((Gazella_gazella_BOVIDAE_CETARTIODACTYLA:0.00135,Gazella_arabica_BOVIDAE_CETARTIODACTYLA:0.002328):0.015037,(Gazella_dorcas_BOVIDAE_CETARTIODACTYLA:0.002353,Gazella_saudiya_BOVIDAE_CETARTIODACTYLA:0.009687):0.011923):0.001909):0.006006):0.026297,Antilope_cervicapra_BOVIDAE_CETARTIODACTYLA:0.04058):0.003766):0.004482):0.029555):0.004673):0.014994):0.005386):0.019024):5.63E-4,((((Redunca_redunca_BOVIDAE_CETARTIODACTYLA:0.02587,Redunca_arundinum_BOVIDAE_CETARTIODACTYLA:0.029215):0.012383,Redunca_fulvorufula_BOVIDAE_CETARTIODACTYLA:0.037396):0.026997,(Kobus_ellipsiprymnus_BOVIDAE_CETARTIODACTYLA:0.034888,((Kobus_kob_BOVIDAE_CETARTIODACTYLA:0.019445,Kobus_vardonii_BOVIDAE_CETARTIODACTYLA:0.012571):0.01986,(Kobus_leche_BOVIDAE_CETARTIODACTYLA:0.018625,Kobus_megaceros_BOVIDAE_CETARTIODACTYLA:0.035648):0.012073):0.002803):0.029938):0.005749,Pelea_capreolus_BOVIDAE_CETARTIODACTYLA:0.057856):0.028262):0.007935,(Aepyceros_melampus_BOVIDAE_CETARTIODACTYLA:0.078114,(Neotragus_batesi_BOVIDAE_CETARTIODACTYLA:0.080722,Nesotragus_moschatus_BOVIDAE_CETARTIODACTYLA:0.04616):0.029123):0.01269):0.007205):0.01251,((Moschus_chrysogaster_MOSCHIDAE_CETARTIODACTYLA:0.007225,(Moschus_berezovskii_MOSCHIDAE_CETARTIODACTYLA:0.006775,Moschus_anhuiensis_MOSCHIDAE_CETARTIODACTYLA:0.00909):0.003523):0.01839,((Moschus_fuscus_MOSCHIDAE_CETARTIODACTYLA:0.006806,Moschus_leucogaster_MOSCHIDAE_CETARTIODACTYLA:0.00352):0.0228,Moschus_moschiferus_MOSCHIDAE_CETARTIODACTYLA:0.023227):0.00449):0.073195):0.006356):0.007498,((Giraffa_camelopardalis_GIRAFFIDAE_CETARTIODACTYLA:0.059486,Okapia_johnstoni_GIRAFFIDAE_CETARTIODACTYLA:0.053549):0.030343,Antilocapra_americana_ANTILOCAPRIDAE_CETARTIODACTYLA:0.10333):0.005019):0.1067):0.106776):0.039124,(((((Babyrousa_babyrussa_SUIDAE_CETARTIODACTYLA:0.024068,Babyrousa_celebensis_SUIDAE_CETARTIODACTYLA:0.012471):0.062244,(Phacochoerus_aethiopicus_SUIDAE_CETARTIODACTYLA:0.034936,Hylochoerus_meinertzhageni_SUIDAE_CETARTIODACTYLA:0.042528):0.013145):0.015,Phacochoerus_africanus_SUIDAE_CETARTIODACTYLA:0.040262):0.005986,((Sus_celebensis_SUIDAE_CETARTIODACTYLA:0.005671,((Sus_scrofa_SUIDAE_CETARTIODACTYLA:0.010789,(Sus_cebifrons_SUIDAE_CETARTIODACTYLA:0.01257,Sus_philippensis_SUIDAE_CETARTIODACTYLA:0.018205):0.005101):0.005164,(Sus_barbatus_SUIDAE_CETARTIODACTYLA:0.006076,Sus_verrucosus_SUIDAE_CETARTIODACTYLA:0.002898):0.006004):0.00386):0.032059,(Potamochoerus_porcus_SUIDAE_CETARTIODACTYLA:0.013008,Potamochoerus_larvatus_SUIDAE_CETARTIODACTYLA:0.015611):0.023125):0.011914):0.090511,(Catagonus_wagneri_TAYASSUIDAE_CETARTIODACTYLA:0.042258,(Tayassu_pecari_TAYASSUIDAE_CETARTIODACTYLA:0.029515,Pecari_tajacu_TAYASSUIDAE_CETARTIODACTYLA:0.028645):0.028867):0.076441):0.15089):0.021021):0.093657,((((Nandinia_binotata_NANDINIIDAE_CARNIVORA:0.119483,(((Prionodon_pardicolor_PRIONODONTIDAE_CARNIVORA:0.055348,Prionodon_linsang_PRIONODONTIDAE_CARNIVORA:0.059712):0.063909,(((Panthera_tigris_FELIDAE_CARNIVORA:0.023577,(Panthera_onca_FELIDAE_CARNIVORA:0.023393,(Panthera_uncia_FELIDAE_CARNIVORA:0.028094,(Panthera_pardus_FELIDAE_CARNIVORA:0.022971,Panthera_leo_FELIDAE_CARNIVORA:0.019364):0.00406):0.006032):0.007625):0.006598,(Neofelis_diardi_FELIDAE_CARNIVORA:0.021663,Neofelis_nebulosa_FELIDAE_CARNIVORA:0.015552):0.045832):0.013223,(((((Prionailurus_planiceps_FELIDAE_CARNIVORA:0.029967,(Prionailurus_viverrinus_FELIDAE_CARNIVORA:0.016482,Prionailurus_bengalensis_FELIDAE_CARNIVORA:0.009589):0.010123):0.019877,((Leopardus_colocolo_FELIDAE_CARNIVORA:1.0E-6,(Leopardus_tigrinus_FELIDAE_CARNIVORA:0.008716,Leopardus_guigna_FELIDAE_CARNIVORA:1.0E-6):0.004341):0.006555,((Leopardus_wiedii_FELIDAE_CARNIVORA:1.0E-6,Leopardus_pardalis_FELIDAE_CARNIVORA:1.0E-6):1.0E-6,Leopardus_jacobita_FELIDAE_CARNIVORA:0.005436):0.005199):0.012854):0.00373,(Otocolobus_manul_FELIDAE_CARNIVORA:0.051521,((Felis_nigripes_FELIDAE_CARNIVORA:1.0E-6,Felis_chaus_FELIDAE_CARNIVORA:0.015597):0.01115,(Felis_margarita_FELIDAE_CARNIVORA:0.008304,(Felis_silvestris_FELIDAE_CARNIVORA:0.010643,Felis_catus_FELIDAE_CARNIVORA:0.010963):0.008107):1.0E-6):0.013282):0.004422):0.002408,((Lynx_rufus_FELIDAE_CARNIVORA:0.032939,(Lynx_lynx_FELIDAE_CARNIVORA:0.012129,(Lynx_pardinus_FELIDAE_CARNIVORA:0.014446,Lynx_canadensis_FELIDAE_CARNIVORA:0.01525):0.002968):0.015345):0.010954,((Acinonyx_jubatus_FELIDAE_CARNIVORA:0.0493,((Puma_concolor_FELIDAE_CARNIVORA:0.013781,Miracinonyx_trumani_FELIDAE_CARNIVORA:0.033033):0.021269,Herpailurus_yagouaroundi_FELIDAE_CARNIVORA:0.036969):0.00695):0.009541,((Pardofelis_marmorata_FELIDAE_CARNIVORA:0.010523,Catopuma_badia_FELIDAE_CARNIVORA:1.0E-6):0.01334,Catopuma_temminckii_FELIDAE_CARNIVORA:0.018954):0.018931):0.002891):0.004591):0.003873,(Leptailurus_serval_FELIDAE_CARNIVORA:0.038672,(Caracal_aurata_FELIDAE_CARNIVORA:0.026767,Caracal_caracal_FELIDAE_CARNIVORA:0.038676):0.005278):0.012804):0.003365):0.06719):0.020429,(((((Genetta_cristata_VIVERRIDAE_CARNIVORA:0.015191,(Genetta_servalina_VIVERRIDAE_CARNIVORA:0.002879,Genetta_piscivora_VIVERRIDAE_CARNIVORA:0.013999):0.009185):0.003068,(Genetta_genetta_VIVERRIDAE_CARNIVORA:0.020289,(((Genetta_maculata_VIVERRIDAE_CARNIVORA:0.007374,((Genetta_pardina_VIVERRIDAE_CARNIVORA:0.003416,(Genetta_poensis_VIVERRIDAE_CARNIVORA:0.004895,Genetta_bourloni_VIVERRIDAE_CARNIVORA:0.003379):0.006967):0.002265,Genetta_angolensis_VIVERRIDAE_CARNIVORA:0.013215):6.75E-4):0.002726,Genetta_tigrina_VIVERRIDAE_CARNIVORA:0.01321):0.006564,(Genetta_victoriae_VIVERRIDAE_CARNIVORA:0.00686,((Poiana_richardsonii_VIVERRIDAE_CARNIVORA:0.071706,Genetta_thierryi_VIVERRIDAE_CARNIVORA:0.030871):0.006622,Genetta_johnstoni_VIVERRIDAE_CARNIVORA:0.016355):0.003347):0.011651):0.004099):0.003463):0.053044,(((Viverra_tangalunga_VIVERRIDAE_CARNIVORA:0.0238,(Viverra_megaspila_VIVERRIDAE_CARNIVORA:0.016864,Viverra_zibetha_VIVERRIDAE_CARNIVORA:0.012339):0.01684):0.022635,Civettictis_civetta_VIVERRIDAE_CARNIVORA:0.05454):0.010568,Viverricula_indica_VIVERRIDAE_CARNIVORA:0.064086):0.022942):0.012908,((Macrogalidia_musschenbroekii_VIVERRIDAE_CARNIVORA:0.06419,((Chrotogale_owstoni_VIVERRIDAE_CARNIVORA:0.062837,(Diplogale_hosei_VIVERRIDAE_CARNIVORA:0.074796,Hemigalus_derbyanus_VIVERRIDAE_CARNIVORA:0.04952):0.013334):0.019678,Cynogale_bennettii_VIVERRIDAE_CARNIVORA:0.121558):0.00805):0.032121,((Arctictis_binturong_VIVERRIDAE_CARNIVORA:0.072583,(Paguma_larvata_VIVERRIDAE_CARNIVORA:0.034328,(Paradoxurus_hermaphroditus_VIVERRIDAE_CARNIVORA:0.039749,(Paradoxurus_zeylonensis_VIVERRIDAE_CARNIVORA:0.009214,Paradoxurus_jerdoni_VIVERRIDAE_CARNIVORA:0.018884):0.025143):0.017023):0.01488):0.027421,Arctogalidia_trivirgata_VIVERRIDAE_CARNIVORA:0.082575):0.010581):0.013655):0.033047,(((Hyaena_brunnea_HYAENIDAE_CARNIVORA:0.020728,Hyaena_hyaena_HYAENIDAE_CARNIVORA:0.020506):0.017952,(Crocuta_crocuta_HYAENIDAE_CARNIVORA:0.02743,Proteles_cristata_HYAENIDAE_CARNIVORA:0.052376):0.0081):0.090422,(((Eupleres_goudotii_EUPLERIDAE_CARNIVORA:0.063583,Fossa_fossana_EUPLERIDAE_CARNIVORA:0.025263):0.032439,((Galidia_elegans_EUPLERIDAE_CARNIVORA:0.043846,(Galidictis_fasciata_EUPLERIDAE_CARNIVORA:0.024759,(Mungotictis_decemlineata_EUPLERIDAE_CARNIVORA:0.014088,(Salanoia_durrelli_EUPLERIDAE_CARNIVORA:0.001942,Salanoia_concolor_EUPLERIDAE_CARNIVORA:0.003105):0.008215):0.018623):0.01715):0.032491,Cryptoprocta_ferox_EUPLERIDAE_CARNIVORA:0.066269):0.007131):0.015502,((((Herpestes_ichneumon_HERPESTIDAE_CARNIVORA:0.037183,((Herpestes_sanguineus_HERPESTIDAE_CARNIVORA:0.021894,Herpestes_flavescens_HERPESTIDAE_CARNIVORA:0.030833):0.014786,Herpestes_pulverulentus_HERPESTIDAE_CARNIVORA:0.040122):0.005615):0.013842,(Ichneumia_albicauda_HERPESTIDAE_CARNIVORA:0.038806,(Rhynchogale_melleri_HERPESTIDAE_CARNIVORA:0.039157,((Paracynictis_selousi_HERPESTIDAE_CARNIVORA:0.016306,Cynictis_penicillata_HERPESTIDAE_CARNIVORA:0.022051):0.010854,(Bdeogale_crassicauda_HERPESTIDAE_CARNIVORA:0.020748,Bdeogale_nigripes_HERPESTIDAE_CARNIVORA:0.012674):0.025345):0.007095):0.004358):0.009313):0.007175,((((Herpestes_semitorquatus_HERPESTIDAE_CARNIVORA:0.016455,Herpestes_urva_HERPESTIDAE_CARNIVORA:0.02332):0.017591,Herpestes_brachyurus_HERPESTIDAE_CARNIVORA:0.037035):0.013077,(Herpestes_vitticollis_HERPESTIDAE_CARNIVORA:0.034254,(Herpestes_fuscus_HERPESTIDAE_CARNIVORA:0.043298,(Herpestes_javanicus_HERPESTIDAE_CARNIVORA:0.016419,Herpestes_edwardsii_HERPESTIDAE_CARNIVORA:0.021542):0.015869):0.006992):0.007396):0.004752,(Atilax_paludinosus_HERPESTIDAE_CARNIVORA:0.025555,Herpestes_naso_HERPESTIDAE_CARNIVORA:0.04362):0.010708):0.002544):0.016251,((((Helogale_hirtula_HERPESTIDAE_CARNIVORA:0.043211,Helogale_parvula_HERPESTIDAE_CARNIVORA:0.028857):0.014387,(Crossarchus_obscurus_HERPESTIDAE_CARNIVORA:0.018206,(Crossarchus_platycephalus_HERPESTIDAE_CARNIVORA:0.010288,(Crossarchus_alexandri_HERPESTIDAE_CARNIVORA:0.015628,Crossarchus_ansorgei_HERPESTIDAE_CARNIVORA:0.013105):0.009285):0.003598):0.030804):0.012445,(Mungos_mungo_HERPESTIDAE_CARNIVORA:0.062515,Liberiictis_kuhni_HERPESTIDAE_CARNIVORA:0.059001):0.008218):0.008142,Suricata_suricatta_HERPESTIDAE_CARNIVORA:0.063481):0.009628):0.058575):0.020114):0.028263):0.0067):0.024474):0.056449,(((Ailuropoda_melanoleuca_URSIDAE_CARNIVORA:0.064205,((((Ursus_arctos_URSIDAE_CARNIVORA:0.006965,Ursus_maritimus_URSIDAE_CARNIVORA:0.003912):0.008614,(Ursus_deningeri_URSIDAE_CARNIVORA:0.005721,Ursus_spelaeus_URSIDAE_CARNIVORA:0.003681):0.017238):0.008148,(Melursus_ursinus_URSIDAE_CARNIVORA:0.03355,(Helarctos_malayanus_URSIDAE_CARNIVORA:0.032012,(Ursus_americanus_URSIDAE_CARNIVORA:0.025069,Ursus_thibetanus_URSIDAE_CARNIVORA:0.024445):0.005344):0.005825):0.005055):0.031497,(Tremarctos_ornatus_URSIDAE_CARNIVORA:0.03859,Arctodus_simus_URSIDAE_CARNIVORA:0.039603):0.0314):0.009294):0.083016,((((Callorhinus_ursinus_OTARIIDAE_CARNIVORA:0.042699,((Eumetopias_jubatus_OTARIIDAE_CARNIVORA:0.019528,(Zalophus_californianus_OTARIIDAE_CARNIVORA:1.0E-6,Zalophus_wollebaeki_OTARIIDAE_CARNIVORA:0.001373):0.020028):0.005797,(Arctocephalus_pusillus_OTARIIDAE_CARNIVORA:0.030956,((Phocarctos_hookeri_OTARIIDAE_CARNIVORA:0.028075,Neophoca_cinerea_OTARIIDAE_CARNIVORA:0.025266):0.004319,(Otaria_bryonia_OTARIIDAE_CARNIVORA:0.034988,((Arctocephalus_forsteri_OTARIIDAE_CARNIVORA:0.006356,(Arctocephalus_australis_OTARIIDAE_CARNIVORA:0.002921,Arctocephalus_galapagoensis_OTARIIDAE_CARNIVORA:0.005501):0.002805):0.009294,((Arctocephalus_gazella_OTARIIDAE_CARNIVORA:0.001529,Arctocephalus_tropicalis_OTARIIDAE_CARNIVORA:1.0E-6):0.019535,(Arctocephalus_philippii_OTARIIDAE_CARNIVORA:0.006051,Arctocephalus_townsendi_OTARIIDAE_CARNIVORA:0.001174):0.018851):0.002343):0.002356):0.002035):0.002313):0.005169):0.011846):0.023189,Odobenus_rosmarus_ODOBENIDAE_CARNIVORA:0.057568):0.033884,((Erignathus_barbatus_PHOCIDAE_CARNIVORA:0.049756,(Cystophora_cristata_PHOCIDAE_CARNIVORA:0.03248,(((Phoca_largha_PHOCIDAE_CARNIVORA:0.006515,Phoca_vitulina_PHOCIDAE_CARNIVORA:0.006396):0.004392,((Halichoerus_grypus_PHOCIDAE_CARNIVORA:0.010932,Pusa_caspica_PHOCIDAE_CARNIVORA:0.009276):7.12E-4,(Pusa_sibirica_PHOCIDAE_CARNIVORA:0.007612,Pusa_hispida_PHOCIDAE_CARNIVORA:0.009699):2.88E-4):0.002884):0.013091,(Histriophoca_fasciata_PHOCIDAE_CARNIVORA:0.024554,Pagophilus_groenlandicus_PHOCIDAE_CARNIVORA:0.025156):0.013153):0.005694):0.013409):0.005498,(((Mirounga_leonina_PHOCIDAE_CARNIVORA:0.011694,Mirounga_angustirostris_PHOCIDAE_CARNIVORA:0.015338):0.03923,(((Hydrurga_leptonyx_PHOCIDAE_CARNIVORA:0.018824,Ommatophoca_rossii_PHOCIDAE_CARNIVORA:0.025419):0.007579,Leptonychotes_weddellii_PHOCIDAE_CARNIVORA:0.017779):0.002094,Lobodon_carcinophaga_PHOCIDAE_CARNIVORA:0.032451):0.00506):0.005201,((Monachus_monachus_PHOCIDAE_CARNIVORA:0.03932,Neomonachus_schauinslandi_PHOCIDAE_CARNIVORA:0.046902):0.004272,Neomonachus_tropicalis_PHOCIDAE_CARNIVORA:0.066547):0.008279):0.01384):0.024251):0.052037,(((((Conepatus_semistriatus_MEPHITIDAE_CARNIVORA:0.011992,Conepatus_chinga_MEPHITIDAE_CARNIVORA:0.002832):0.028425,Conepatus_leuconotus_MEPHITIDAE_CARNIVORA:0.047953):0.043141,((Mephitis_macroura_MEPHITIDAE_CARNIVORA:0.042613,Mephitis_mephitis_MEPHITIDAE_CARNIVORA:0.027576):0.030142,(Spilogale_putorius_MEPHITIDAE_CARNIVORA:0.052196,Spilogale_gracilis_MEPHITIDAE_CARNIVORA:0.014917):0.020068):0.030485):0.039256,(Mydaus_javanensis_MEPHITIDAE_CARNIVORA:0.036972,Mydaus_marchei_MEPHITIDAE_CARNIVORA:0.032394):0.118481):0.070261,(((Taxidea_taxus_MUSTELIDAE_CARNIVORA:0.098328,((Arctonyx_collaris_MUSTELIDAE_CARNIVORA:0.040185,((Meles_anakuma_MUSTELIDAE_CARNIVORA:0.014356,Meles_leucurus_MUSTELIDAE_CARNIVORA:0.015012):0.012968,Meles_meles_MUSTELIDAE_CARNIVORA:0.02525):0.007069):0.057008,(((Eira_barbara_MUSTELIDAE_CARNIVORA:0.071983,(Martes_pennanti_MUSTELIDAE_CARNIVORA:0.067727,((Martes_flavigula_MUSTELIDAE_CARNIVORA:0.043108,(Martes_foina_MUSTELIDAE_CARNIVORA:0.03667,(Martes_americana_MUSTELIDAE_CARNIVORA:0.019329,(Martes_melampus_MUSTELIDAE_CARNIVORA:0.01112,(Martes_martes_MUSTELIDAE_CARNIVORA:0.007901,Martes_zibellina_MUSTELIDAE_CARNIVORA:0.008925):0.005448):0.003154):0.009203):0.020537):0.009789,Gulo_gulo_MUSTELIDAE_CARNIVORA:0.052113):0.005283):0.003539):0.021574,((Melogale_cucphuongensis_MUSTELIDAE_CARNIVORA:0.042249,(Melogale_personata_MUSTELIDAE_CARNIVORA:0.019204,Melogale_moschata_MUSTELIDAE_CARNIVORA:0.009469):0.013632):0.051494,(((((Lontra_canadensis_MUSTELIDAE_CARNIVORA:0.025623,(Lontra_longicaudis_MUSTELIDAE_CARNIVORA:0.012256,(Lontra_felina_MUSTELIDAE_CARNIVORA:0.008423,Lontra_provocax_MUSTELIDAE_CARNIVORA:0.001719):0.011602):0.017367):0.043813,(Enhydra_lutris_MUSTELIDAE_CARNIVORA:0.049699,(((Lutra_lutra_MUSTELIDAE_CARNIVORA:0.022195,Lutra_sumatrana_MUSTELIDAE_CARNIVORA:0.01502):0.017524,((Lutrogale_perspicillata_MUSTELIDAE_CARNIVORA:0.019256,Aonyx_cinerea_MUSTELIDAE_CARNIVORA:0.02202):0.013969,Aonyx_capensis_MUSTELIDAE_CARNIVORA:0.035071):0.010156):0.015837,Lutra_maculicollis_MUSTELIDAE_CARNIVORA:0.049924):0.004455):0.017407):0.00816,Pteronura_brasiliensis_MUSTELIDAE_CARNIVORA:0.022693):0.008575,(((Ictonyx_libyca_MUSTELIDAE_CARNIVORA:0.064582,(Ictonyx_striatus_MUSTELIDAE_CARNIVORA:0.031651,Poecilogale_albinucha_MUSTELIDAE_CARNIVORA:0.032406):0.007565):0.011181,Vormela_peregusna_MUSTELIDAE_CARNIVORA:0.057051):0.027055,(Galictis_vittata_MUSTELIDAE_CARNIVORA:0.036439,(Lyncodon_patagonicus_MUSTELIDAE_CARNIVORA:0.039274,Galictis_cuja_MUSTELIDAE_CARNIVORA:0.029723):0.001494):0.070158):0.007742):0.006358,(((Mustela_nudipes_MUSTELIDAE_CARNIVORA:0.038086,Mustela_strigidorsa_MUSTELIDAE_CARNIVORA:0.038289):0.027589,(Mustela_kathiah_MUSTELIDAE_CARNIVORA:0.061636,(Mustela_erminea_MUSTELIDAE_CARNIVORA:0.037145,((Mustela_itatsi_MUSTELIDAE_CARNIVORA:0.023965,(Mustela_sibirica_MUSTELIDAE_CARNIVORA:0.011583,(Mustela_lutreola_MUSTELIDAE_CARNIVORA:0.008894,(Mustela_nigripes_MUSTELIDAE_CARNIVORA:0.008494,(Mustela_putorius_MUSTELIDAE_CARNIVORA:0.003488,Mustela_eversmanii_MUSTELIDAE_CARNIVORA:0.002786):0.002109):0.001679):0.004094):0.006141):0.013039,(Mustela_nivalis_MUSTELIDAE_CARNIVORA:0.029988,Mustela_altaica_MUSTELIDAE_CARNIVORA:0.026998):0.008517):0.008427):0.01113):0.006276):0.005219,((Mustela_frenata_MUSTELIDAE_CARNIVORA:0.019486,(Mustela_africana_MUSTELIDAE_CARNIVORA:0.031524,Mustela_felipei_MUSTELIDAE_CARNIVORA:0.027583):0.006954):0.018872,Neovison_vison_MUSTELIDAE_CARNIVORA:0.034595):0.029893):0.026751):0.007007):0.004054):0.003168,Mellivora_capensis_MUSTELIDAE_CARNIVORA:0.086755):0.003514):0.016079):0.059563,(Potos_flavus_PROCYONIDAE_CARNIVORA:0.105771,(((Procyon_cancrivorus_PROCYONIDAE_CARNIVORA:0.01142,Procyon_lotor_PROCYONIDAE_CARNIVORA:0.007275):0.051351,(Bassariscus_astutus_PROCYONIDAE_CARNIVORA:0.046651,Bassariscus_sumichrasti_PROCYONIDAE_CARNIVORA:0.041041):0.009485):0.046795,((Nasua_nasua_PROCYONIDAE_CARNIVORA:0.03107,((Nasuella_olivacea_PROCYONIDAE_CARNIVORA:0.02438,Nasuella_meridensis_PROCYONIDAE_CARNIVORA:0.038373):0.026388,Nasua_narica_PROCYONIDAE_CARNIVORA:0.019247):0.013103):0.052474,(Bassaricyon_neblina_PROCYONIDAE_CARNIVORA:0.031301,((Bassaricyon_gabbii_PROCYONIDAE_CARNIVORA:0.003239,Bassaricyon_medius_PROCYONIDAE_CARNIVORA:0.006133):0.016849,Bassaricyon_alleni_PROCYONIDAE_CARNIVORA:0.018799):0.014908):0.041112):0.04289):0.016811):0.020383):0.014574,Ailurus_fulgens_AILURIDAE_CARNIVORA:0.134668):0.008403):0.03576):0.007203):0.036602,(((Otocyon_megalotis_CANIDAE_CARNIVORA:0.042224,Nyctereutes_procyonoides_CANIDAE_CARNIVORA:0.066714):0.012603,(((((Pseudalopex_gymnocercus_CANIDAE_CARNIVORA:0.003591,(Pseudalopex_culpaeus_CANIDAE_CARNIVORA:0.005484,Pseudalopex_griseus_CANIDAE_CARNIVORA:0.004561):0.004363):0.006587,(Pseudalopex_vetulus_CANIDAE_CARNIVORA:1.0E-6,Pseudalopex_fulvipes_CANIDAE_CARNIVORA:1.0E-6):0.008881):0.004936,(Atelocynus_microtis_CANIDAE_CARNIVORA:0.030842,(Speothos_venaticus_CANIDAE_CARNIVORA:0.015281,Cerdocyon_thous_CANIDAE_CARNIVORA:0.017176):0.003609):0.00815):0.003975,Pseudalopex_sechurae_CANIDAE_CARNIVORA:0.008):0.014102,((((Canis_adustus_CANIDAE_CARNIVORA:0.053295,(Cuon_alpinus_CANIDAE_CARNIVORA:0.014507,Canis_rufus_CANIDAE_CARNIVORA:0.002346):0.029517):0.011406,(((Canis_latrans_CANIDAE_CARNIVORA:0.012882,(Canis_aureus_CANIDAE_CARNIVORA:0.024183,(Canis_anthus_CANIDAE_CARNIVORA:0.013311,Canis_lupus_CANIDAE_CARNIVORA:0.006054):0.005425):0.001933):0.010267,Canis_simensis_CANIDAE_CARNIVORA:0.007682):0.003553,Canis_mesomelas_CANIDAE_CARNIVORA:0.031134):0.00197):0.009484,(Chrysocyon_brachyurus_CANIDAE_CARNIVORA:0.049186,Dusicyon_australis_CANIDAE_CARNIVORA:0.049804):0.018258):0.003481,Lycaon_pictus_CANIDAE_CARNIVORA:0.036115):0.004415):0.029367):0.007536,(((Vulpes_macrotis_CANIDAE_CARNIVORA:0.0011,(Urocyon_cinereoargenteus_CANIDAE_CARNIVORA:6.98E-4,Urocyon_littoralis_CANIDAE_CARNIVORA:0.044421):0.00839):0.032747,((Vulpes_velox_CANIDAE_CARNIVORA:0.007492,Vulpes_lagopus_CANIDAE_CARNIVORA:0.003376):0.022685,(((Vulpes_zerda_CANIDAE_CARNIVORA:0.023977,Vulpes_cana_CANIDAE_CARNIVORA:0.012417):0.024101,Vulpes_chama_CANIDAE_CARNIVORA:0.017622):1.0E-6,((Vulpes_corsac_CANIDAE_CARNIVORA:0.015469,Vulpes_ferrilata_CANIDAE_CARNIVORA:0.015542):0.017697,(Vulpes_rueppellii_CANIDAE_CARNIVORA:0.009229,Vulpes_vulpes_CANIDAE_CARNIVORA:0.006581):0.014338):0.011201):0.019477):0.019048):0.01543,Vulpes_pallida_CANIDAE_CARNIVORA:0.05971):0.005143):0.178959):0.04176):0.095253,((Manis_javanica_MANIDAE_PHOLIDOTA:0.002729,Manis_pentadactyla_MANIDAE_PHOLIDOTA:0.003232):0.13085,((Smutsia_temminckii_MANIDAE_PHOLIDOTA:0.066887,Smutsia_gigantea_MANIDAE_PHOLIDOTA:0.032859):0.061822,(Phataginus_tricuspis_MANIDAE_PHOLIDOTA:0.028892,Phataginus_tetradactyla_MANIDAE_PHOLIDOTA:0.022678):0.072985):0.045122):0.219155):0.017206,(((Tapirus_indicus_TAPIRIDAE_PERISSODACTYLA:0.047169,(Tapirus_bairdii_TAPIRIDAE_PERISSODACTYLA:0.028473,(Tapirus_kabomani_TAPIRIDAE_PERISSODACTYLA:0.0013,(Tapirus_pinchaque_TAPIRIDAE_PERISSODACTYLA:0.005432,Tapirus_terrestris_TAPIRIDAE_PERISSODACTYLA:0.002832):7.01E-4):0.027044):0.028282):0.078505,((Ceratotherium_simum_RHINOCEROTIDAE_PERISSODACTYLA:0.03049,Diceros_bicornis_RHINOCEROTIDAE_PERISSODACTYLA:0.026668):0.025447,((Dicerorhinus_sumatrensis_RHINOCEROTIDAE_PERISSODACTYLA:0.037553,Coelodonta_antiquitatis_RHINOCEROTIDAE_PERISSODACTYLA:0.043768):0.029638,(Rhinoceros_unicornis_RHINOCEROTIDAE_PERISSODACTYLA:0.024153,Rhinoceros_sondaicus_RHINOCEROTIDAE_PERISSODACTYLA:0.029773):0.034319):0.007405):0.066134):0.024113,((Hippidion_principale_EQUIDAE_PERISSODACTYLA:0.002061,Hippidion_saldiasi_EQUIDAE_PERISSODACTYLA:4.45E-4):0.041082,((((Equus_zebra_EQUIDAE_PERISSODACTYLA:0.01917,(Equus_grevyi_EQUIDAE_PERISSODACTYLA:0.014363,Equus_quagga_EQUIDAE_PERISSODACTYLA:0.015268):0.005325):0.003643,(Equus_ovodovi_EQUIDAE_PERISSODACTYLA:0.01361,(Equus_hemionus_EQUIDAE_PERISSODACTYLA:0.003677,Equus_kiang_EQUIDAE_PERISSODACTYLA:0.005043):0.015436):0.001546):0.002808,Equus_africanus_EQUIDAE_PERISSODACTYLA:0.027224):0.015809,(Equus_ferus_EQUIDAE_PERISSODACTYLA:0.002272,Equus_caballus_EQUIDAE_PERISSODACTYLA:0.005883):0.021084):0.033906):0.115436):0.077192):0.004809):0.004964):0.014146,(Solenodon_paradoxus_SOLENODONTIDAE_EULIPOTYPHLA:0.453458,((((((Myosorex_jejei_SORICIDAE_EULIPOTYPHLA:0.085344,((Myosorex_kihaulei_SORICIDAE_EULIPOTYPHLA:0.006181,Myosorex_geata_SORICIDAE_EULIPOTYPHLA:0.01883):0.036789,((Myosorex_sclateri_SORICIDAE_EULIPOTYPHLA:0.021241,(Myosorex_varius_SORICIDAE_EULIPOTYPHLA:0.019552,Myosorex_cafer_SORICIDAE_EULIPOTYPHLA:0.009309):0.013465):0.070829,(Myosorex_babaulti_SORICIDAE_EULIPOTYPHLA:0.063372,Myosorex_zinki_SORICIDAE_EULIPOTYPHLA:0.051674):0.009641):0.009746):0.042262):0.061224,Congosorex_phillipsorum_SORICIDAE_EULIPOTYPHLA:0.16104):0.050683,(Solisorex_pearsoni_SORICIDAE_EULIPOTYPHLA:0.1494,(((Sylvisorex_johnstoni_SORICIDAE_EULIPOTYPHLA:0.130782,(Sylvisorex_lunaris_SORICIDAE_EULIPOTYPHLA:0.083299,(Sylvisorex_granti_SORICIDAE_EULIPOTYPHLA:0.008572,Sylvisorex_vulcanorum_SORICIDAE_EULIPOTYPHLA:0.005673):0.069769):0.020076):0.022673,(((Suncus_varilla_SORICIDAE_EULIPOTYPHLA:0.060308,Suncus_infinitesimus_SORICIDAE_EULIPOTYPHLA:0.034444):0.038278,(Suncus_hututsi_SORICIDAE_EULIPOTYPHLA:0.07831,Suncus_remyi_SORICIDAE_EULIPOTYPHLA:0.045359):0.055614):0.041759,((Ruwenzorisorex_suncoides_SORICIDAE_EULIPOTYPHLA:0.078035,Suncus_megalura_SORICIDAE_EULIPOTYPHLA:0.091755):0.02721,(Sylvisorex_konganensis_SORICIDAE_EULIPOTYPHLA:0.09741,(Sylvisorex_ollula_SORICIDAE_EULIPOTYPHLA:0.042683,(Scutisorex_thori_SORICIDAE_EULIPOTYPHLA:0.035959,Scutisorex_somereni_SORICIDAE_EULIPOTYPHLA:0.053242):0.046744):0.025483):0.03437):0.013948):0.010866):0.027498,((Feroculus_feroculus_SORICIDAE_EULIPOTYPHLA:0.07819,((Suncus_malayanus_SORICIDAE_EULIPOTYPHLA:0.03833,Suncus_fellowesgordoni_SORICIDAE_EULIPOTYPHLA:0.039273):0.006509,(Suncus_etruscus_SORICIDAE_EULIPOTYPHLA:0.004082,Suncus_madagascariensis_SORICIDAE_EULIPOTYPHLA:0.003828):0.010837):0.029945):0.030417,((Suncus_dayi_SORICIDAE_EULIPOTYPHLA:0.092354,((Suncus_murinus_SORICIDAE_EULIPOTYPHLA:0.019275,Suncus_montanus_SORICIDAE_EULIPOTYPHLA:0.021965):0.016397,Suncus_stoliczkanus_SORICIDAE_EULIPOTYPHLA:0.026626):0.037973):0.022929,((((((Crocidura_fuscomurina_SORICIDAE_EULIPOTYPHLA:0.035675,(Crocidura_lusitania_SORICIDAE_EULIPOTYPHLA:0.027836,(Crocidura_cinderella_SORICIDAE_EULIPOTYPHLA:0.034635,(Crocidura_crossei_SORICIDAE_EULIPOTYPHLA:0.006188,Crocidura_jouvenetae_SORICIDAE_EULIPOTYPHLA:0.010353):0.022579):0.00983):0.025139):0.013573,(((((((((Crocidura_buettikoferi_SORICIDAE_EULIPOTYPHLA:1.0E-6,Crocidura_poensis_SORICIDAE_EULIPOTYPHLA:0.005637):0.017482,(Crocidura_batesi_SORICIDAE_EULIPOTYPHLA:0.043879,Crocidura_theresae_SORICIDAE_EULIPOTYPHLA:0.031796):0.006557):0.007451,Crocidura_grandiceps_SORICIDAE_EULIPOTYPHLA:0.022327):0.004663,Crocidura_wimmeri_SORICIDAE_EULIPOTYPHLA:0.030664):0.006189,Crocidura_hildegardeae_SORICIDAE_EULIPOTYPHLA:0.024448):0.020202,((Crocidura_telfordi_SORICIDAE_EULIPOTYPHLA:0.045799,Crocidura_attila_SORICIDAE_EULIPOTYPHLA:0.075135):0.02182,(Crocidura_dolichura_SORICIDAE_EULIPOTYPHLA:0.02387,(Crocidura_silacea_SORICIDAE_EULIPOTYPHLA:0.009812,Crocidura_mariquensis_SORICIDAE_EULIPOTYPHLA:0.031257):0.025272):0.004696):0.007243):0.006153,(Crocidura_ludia_SORICIDAE_EULIPOTYPHLA:0.051726,(Crocidura_maurisca_SORICIDAE_EULIPOTYPHLA:0.031945,(Crocidura_littoralis_SORICIDAE_EULIPOTYPHLA:0.009504,Crocidura_stenocephala_SORICIDAE_EULIPOTYPHLA:0.004109):0.026399):0.023578):0.01289):0.007081,(Crocidura_voi_SORICIDAE_EULIPOTYPHLA:0.047808,Crocidura_cyanea_SORICIDAE_EULIPOTYPHLA:0.034252):0.038065):0.012962,((Crocidura_latona_SORICIDAE_EULIPOTYPHLA:0.03206,Crocidura_caliginea_SORICIDAE_EULIPOTYPHLA:0.066901):0.031123,Crocidura_roosevelti_SORICIDAE_EULIPOTYPHLA:0.069237):0.025453):0.006649):0.00718,(Paracrocidura_schoutedeni_SORICIDAE_EULIPOTYPHLA:0.056202,Paracrocidura_maxima_SORICIDAE_EULIPOTYPHLA:0.019585):0.060614):8.96E-4,((((Crocidura_douceti_SORICIDAE_EULIPOTYPHLA:0.047979,Crocidura_muricauda_SORICIDAE_EULIPOTYPHLA:0.040925):0.005374,(Crocidura_nimbasilvanus_SORICIDAE_EULIPOTYPHLA:0.040602,Crocidura_nimbae_SORICIDAE_EULIPOTYPHLA:0.030492):0.018991):0.01159,Crocidura_nanilla_SORICIDAE_EULIPOTYPHLA:0.037705):0.005971,((Crocidura_parvipes_SORICIDAE_EULIPOTYPHLA:0.022136,Crocidura_lamottei_SORICIDAE_EULIPOTYPHLA:0.022773):0.026469,((Crocidura_crenata_SORICIDAE_EULIPOTYPHLA:0.037062,Crocidura_grassei_SORICIDAE_EULIPOTYPHLA:0.025358):0.011409,((Crocidura_flavescens_SORICIDAE_EULIPOTYPHLA:0.018987,Crocidura_hirta_SORICIDAE_EULIPOTYPHLA:0.031039):0.00493,((Crocidura_viaria_SORICIDAE_EULIPOTYPHLA:0.006399,Crocidura_fulvastra_SORICIDAE_EULIPOTYPHLA:0.003447):0.008731,((Crocidura_mutesae_SORICIDAE_EULIPOTYPHLA:0.004231,Crocidura_goliath_SORICIDAE_EULIPOTYPHLA:0.005378):0.019108,Crocidura_olivieri_SORICIDAE_EULIPOTYPHLA:0.006601):0.001531):0.01315):0.024038):0.00722):0.026416):0.004863):0.012998,(Crocidura_russula_SORICIDAE_EULIPOTYPHLA:0.026913,Crocidura_pachyura_SORICIDAE_EULIPOTYPHLA:0.033889):0.048951):0.015078,((((((((Crocidura_niobe_SORICIDAE_EULIPOTYPHLA:0.028992,Crocidura_baileyi_SORICIDAE_EULIPOTYPHLA:0.038959):0.00503,(Crocidura_thalia_SORICIDAE_EULIPOTYPHLA:1.0E-6,Crocidura_glassi_SORICIDAE_EULIPOTYPHLA:0.002948):0.028547):0.003094,((Crocidura_mdumai_SORICIDAE_EULIPOTYPHLA:0.017015,Crocidura_munissii_SORICIDAE_EULIPOTYPHLA:0.015162):0.008942,(Crocidura_montis_SORICIDAE_EULIPOTYPHLA:0.017287,((Crocidura_monax_SORICIDAE_EULIPOTYPHLA:0.003891,Crocidura_newmarki_SORICIDAE_EULIPOTYPHLA:8.88E-4):0.007691,(Crocidura_luna_SORICIDAE_EULIPOTYPHLA:0.015655,Crocidura_macmillani_SORICIDAE_EULIPOTYPHLA:0.017598):0.004808):0.007427):5.8E-4):0.012566):0.027295,Crocidura_zimmermanni_SORICIDAE_EULIPOTYPHLA:0.057808):0.008806,(Crocidura_sicula_SORICIDAE_EULIPOTYPHLA:0.051069,(Crocidura_tarfayensis_SORICIDAE_EULIPOTYPHLA:0.043334,Crocidura_canariensis_SORICIDAE_EULIPOTYPHLA:0.04283):0.012625):0.029865):0.002287,Crocidura_leucodon_SORICIDAE_EULIPOTYPHLA:0.049926):0.005893,Crocidura_obscurior_SORICIDAE_EULIPOTYPHLA:0.071263):0.004016,(((Crocidura_levicula_SORICIDAE_EULIPOTYPHLA:0.038171,((Crocidura_musseri_SORICIDAE_EULIPOTYPHLA:0.02408,(Crocidura_elongata_SORICIDAE_EULIPOTYPHLA:0.044491,Crocidura_lea_SORICIDAE_EULIPOTYPHLA:0.027444):0.024489):9.36E-4,Crocidura_rhoditis_SORICIDAE_EULIPOTYPHLA:0.028507):0.001639):0.026764,Crocidura_batakorum_SORICIDAE_EULIPOTYPHLA:0.083318):0.018504,((((Diplomesodon_pulchellum_SORICIDAE_EULIPOTYPHLA:0.038407,Crocidura_horsfieldii_SORICIDAE_EULIPOTYPHLA:0.046908):0.017879,(Crocidura_hikmiya_SORICIDAE_EULIPOTYPHLA:0.043056,Crocidura_miya_SORICIDAE_EULIPOTYPHLA:0.030587):0.022281):0.013054,(Crocidura_sokolovi_SORICIDAE_EULIPOTYPHLA:0.077462,(((((Crocidura_tanakae_SORICIDAE_EULIPOTYPHLA:0.026123,(Crocidura_zaitsevi_SORICIDAE_EULIPOTYPHLA:0.00404,Crocidura_attenuata_SORICIDAE_EULIPOTYPHLA:0.01137):0.007797):0.024265,(Crocidura_neglecta_SORICIDAE_EULIPOTYPHLA:0.035071,((Crocidura_rapax_SORICIDAE_EULIPOTYPHLA:0.011204,(Crocidura_lasiura_SORICIDAE_EULIPOTYPHLA:0.002885,Crocidura_dsinezumi_SORICIDAE_EULIPOTYPHLA:0.002947):0.014929):0.034909,((Crocidura_indochinensis_SORICIDAE_EULIPOTYPHLA:0.023426,Crocidura_wuchihensis_SORICIDAE_EULIPOTYPHLA:0.023367):0.023622,(Crocidura_phuquocensis_SORICIDAE_EULIPOTYPHLA:0.076589,Crocidura_fuliginosa_SORICIDAE_EULIPOTYPHLA:0.041497):0.014825):0.010806):0.002306):0.001916):0.005147,Crocidura_monticola_SORICIDAE_EULIPOTYPHLA:0.037668):0.004357,Crocidura_watasei_SORICIDAE_EULIPOTYPHLA:0.086711):0.009615,(((((Crocidura_beccarii_SORICIDAE_EULIPOTYPHLA:0.01616,Crocidura_lepidura_SORICIDAE_EULIPOTYPHLA:0.005465):0.018656,(Crocidura_brunnea_SORICIDAE_EULIPOTYPHLA:0.013153,Crocidura_orientalis_SORICIDAE_EULIPOTYPHLA:0.018157):0.003292):0.01701,(Crocidura_nigripes_SORICIDAE_EULIPOTYPHLA:0.030938,(Crocidura_ninoyi_SORICIDAE_EULIPOTYPHLA:0.00892,(Crocidura_foetida_SORICIDAE_EULIPOTYPHLA:0.02741,((Crocidura_beatus_SORICIDAE_EULIPOTYPHLA:0.021211,(Crocidura_grayi_SORICIDAE_EULIPOTYPHLA:0.020562,(Crocidura_mindorus_SORICIDAE_EULIPOTYPHLA:0.010631,(Crocidura_negrina_SORICIDAE_EULIPOTYPHLA:0.008638,Crocidura_panayensis_SORICIDAE_EULIPOTYPHLA:0.006132):0.002337):0.01111):0.001228):0.003123,Crocidura_palawanensis_SORICIDAE_EULIPOTYPHLA:0.02587):0.004994):0.001361):0.002248):0.006955):9.23E-4,((Crocidura_negligens_SORICIDAE_EULIPOTYPHLA:0.003156,Crocidura_malayana_SORICIDAE_EULIPOTYPHLA:0.008868):0.024693,Crocidura_abscondita_SORICIDAE_EULIPOTYPHLA:0.035164):0.003429):0.00733,Crocidura_paradoxura_SORICIDAE_EULIPOTYPHLA:0.03145):0.020584):0.005882):0.004337):0.006912,(Crocidura_zarudnyi_SORICIDAE_EULIPOTYPHLA:0.028079,(Crocidura_shantungensis_SORICIDAE_EULIPOTYPHLA:0.03413,(((Crocidura_sibirica_SORICIDAE_EULIPOTYPHLA:0.002256,Crocidura_suaveolens_SORICIDAE_EULIPOTYPHLA:0.00147):0.015024,Crocidura_caspica_SORICIDAE_EULIPOTYPHLA:0.01764):0.007005,Crocidura_aleksandrisi_SORICIDAE_EULIPOTYPHLA:0.031277):0.005032):0.007692):0.035878):0.011833):0.004426):0.007676):0.021944):0.003088):0.031498):0.089933):0.104914):0.092012,(((((Notiosorex_cockrumi_SORICIDAE_EULIPOTYPHLA:0.080006,Notiosorex_crawfordi_SORICIDAE_EULIPOTYPHLA:0.044765):0.084787,Megasorex_gigas_SORICIDAE_EULIPOTYPHLA:0.103987):0.05952,((Neomys_fodiens_SORICIDAE_EULIPOTYPHLA:0.066253,(Neomys_teres_SORICIDAE_EULIPOTYPHLA:0.019727,Neomys_anomalus_SORICIDAE_EULIPOTYPHLA:0.030943):0.03129):0.056429,((((((Chodsigoa_sodalis_SORICIDAE_EULIPOTYPHLA:0.059093,(Chodsigoa_parca_SORICIDAE_EULIPOTYPHLA:0.039329,Chodsigoa_caovansunga_SORICIDAE_EULIPOTYPHLA:0.024514):0.009621):0.011282,Chodsigoa_hypsibia_SORICIDAE_EULIPOTYPHLA:0.065174):0.073578,Soriculus_nigrescens_SORICIDAE_EULIPOTYPHLA:0.099301):0.010782,(Nectogale_elegans_SORICIDAE_EULIPOTYPHLA:0.06636,(Chimarrogale_phaeura_SORICIDAE_EULIPOTYPHLA:0.069858,(Chimarrogale_platycephalus_SORICIDAE_EULIPOTYPHLA:0.055511,(Chimarrogale_styani_SORICIDAE_EULIPOTYPHLA:0.054452,Chimarrogale_himalayica_SORICIDAE_EULIPOTYPHLA:0.041781):0.003088):0.020626):0.029309):0.030599):0.005364,((Episoriculus_caudatus_SORICIDAE_EULIPOTYPHLA:0.048287,Episoriculus_leucops_SORICIDAE_EULIPOTYPHLA:0.048501):0.042201,Episoriculus_macrurus_SORICIDAE_EULIPOTYPHLA:0.086874):0.018955):0.006026,Episoriculus_fumidus_SORICIDAE_EULIPOTYPHLA:0.120938):0.009828):0.060131):0.029982,(Anourosorex_squamipes_SORICIDAE_EULIPOTYPHLA:0.012955,Anourosorex_yamashinai_SORICIDAE_EULIPOTYPHLA:0.022813):0.22003):0.028805,(((Blarinella_wardi_SORICIDAE_EULIPOTYPHLA:0.046407,(Blarinella_quadraticauda_SORICIDAE_EULIPOTYPHLA:0.015963,Blarinella_griselda_SORICIDAE_EULIPOTYPHLA:0.010356):0.042645):0.073372,((((((Cryptotis_mexicana_SORICIDAE_EULIPOTYPHLA:0.013915,(Cryptotis_nelsoni_SORICIDAE_EULIPOTYPHLA:0.03836,Cryptotis_obscura_SORICIDAE_EULIPOTYPHLA:0.016084):0.007707):0.034673,(Cryptotis_phillipsii_SORICIDAE_EULIPOTYPHLA:0.033074,Cryptotis_magna_SORICIDAE_EULIPOTYPHLA:0.015292):0.055876):0.012898,(Cryptotis_alticola_SORICIDAE_EULIPOTYPHLA:0.058308,(Cryptotis_peregrina_SORICIDAE_EULIPOTYPHLA:0.007868,Cryptotis_goldmani_SORICIDAE_EULIPOTYPHLA:0.005519):0.038468):0.009701):0.004387,Cryptotis_mayensis_SORICIDAE_EULIPOTYPHLA:0.065731):0.010435,Cryptotis_parva_SORICIDAE_EULIPOTYPHLA:0.072182):0.028888,((Blarina_hylophaga_SORICIDAE_EULIPOTYPHLA:0.01855,(Blarina_brevicauda_SORICIDAE_EULIPOTYPHLA:0.045908,Blarina_carolinensis_SORICIDAE_EULIPOTYPHLA:0.025535):0.010837):1.0E-6,(Cryptotis_gracilis_SORICIDAE_EULIPOTYPHLA:0.078552,Cryptotis_nigrescens_SORICIDAE_EULIPOTYPHLA:0.010769):0.062504):0.040644):0.084701):0.086038,(((Sorex_hoyi_SORICIDAE_EULIPOTYPHLA:0.045276,(((((((Sorex_monticolus_SORICIDAE_EULIPOTYPHLA:0.00279,Sorex_bairdi_SORICIDAE_EULIPOTYPHLA:0.001703):4.65E-4,Sorex_pacificus_SORICIDAE_EULIPOTYPHLA:0.002635):0.014478,(Sorex_sonomae_SORICIDAE_EULIPOTYPHLA:0.010647,(Sorex_palustris_SORICIDAE_EULIPOTYPHLA:0.012068,Sorex_bendirii_SORICIDAE_EULIPOTYPHLA:0.008832):0.002749):0.001452):0.005779,Sorex_neomexicanus_SORICIDAE_EULIPOTYPHLA:0.024772):0.008866,(Sorex_ornatus_SORICIDAE_EULIPOTYPHLA:0.034134,Sorex_vagrans_SORICIDAE_EULIPOTYPHLA:0.0203):0.011676):0.034115,((Sorex_fumeus_SORICIDAE_EULIPOTYPHLA:0.037715,Sorex_dispar_SORICIDAE_EULIPOTYPHLA:0.035435):0.010492,(Sorex_nanus_SORICIDAE_EULIPOTYPHLA:0.00428,Sorex_tenellus_SORICIDAE_EULIPOTYPHLA:0.004091):0.040685):0.014281):0.007559,(((Sorex_cinereus_SORICIDAE_EULIPOTYPHLA:0.004556,(Sorex_milleri_SORICIDAE_EULIPOTYPHLA:0.004957,(Sorex_emarginatus_SORICIDAE_EULIPOTYPHLA:0.049229,Sorex_longirostris_SORICIDAE_EULIPOTYPHLA:0.014371):0.001763):0.003397):0.012805,((Sorex_haydeni_SORICIDAE_EULIPOTYPHLA:0.007219,(Sorex_lyelli_SORICIDAE_EULIPOTYPHLA:0.005626,(Sorex_leucogaster_SORICIDAE_EULIPOTYPHLA:0.001032,((Sorex_ugyunak_SORICIDAE_EULIPOTYPHLA:0.001032,Sorex_pribilofensis_SORICIDAE_EULIPOTYPHLA:0.00338):5.17E-4,(Sorex_camtschatica_SORICIDAE_EULIPOTYPHLA:0.001753,(Sorex_jacksoni_SORICIDAE_EULIPOTYPHLA:0.002335,Sorex_portenkoi_SORICIDAE_EULIPOTYPHLA:0.001032):1.0E-6):1.0E-6):1.0E-6):0.002153):0.002102):0.004436,Sorex_preblei_SORICIDAE_EULIPOTYPHLA:0.009624):0.010927):0.009323,Sorex_rohweri_SORICIDAE_EULIPOTYPHLA:0.008464):0.018736):0.009405):0.023708,((Sorex_arizonae_SORICIDAE_EULIPOTYPHLA:0.096771,Sorex_trowbridgii_SORICIDAE_EULIPOTYPHLA:0.039066):0.02235,Sorex_saussurei_SORICIDAE_EULIPOTYPHLA:0.088948):0.010438):0.039546,(Sorex_alpinus_SORICIDAE_EULIPOTYPHLA:0.05558,((Sorex_cylindricauda_SORICIDAE_EULIPOTYPHLA:0.024217,(Sorex_bedfordiae_SORICIDAE_EULIPOTYPHLA:0.01566,Sorex_excelsus_SORICIDAE_EULIPOTYPHLA:0.026336):0.004581):0.036593,((Sorex_roboratus_SORICIDAE_EULIPOTYPHLA:0.038246,Sorex_raddei_SORICIDAE_EULIPOTYPHLA:0.049293):0.007412,((((Sorex_gracillimus_SORICIDAE_EULIPOTYPHLA:0.047398,((Sorex_minutissimus_SORICIDAE_EULIPOTYPHLA:0.001456,Sorex_yukonicus_SORICIDAE_EULIPOTYPHLA:0.003212):0.027923,Sorex_hosonoi_SORICIDAE_EULIPOTYPHLA:0.034132):0.016424):0.005379,(Sorex_thibetanus_SORICIDAE_EULIPOTYPHLA:0.062043,(Sorex_mirabilis_SORICIDAE_EULIPOTYPHLA:0.079015,(Sorex_minutus_SORICIDAE_EULIPOTYPHLA:0.01906,Sorex_volnuchini_SORICIDAE_EULIPOTYPHLA:0.024013):0.025452):0.005075):0.00557):0.00625,((Sorex_isodon_SORICIDAE_EULIPOTYPHLA:0.028797,Sorex_unguiculatus_SORICIDAE_EULIPOTYPHLA:0.02638):0.019845,(Sorex_shinto_SORICIDAE_EULIPOTYPHLA:0.038563,Sorex_caecutiens_SORICIDAE_EULIPOTYPHLA:0.023444):0.023037):0.003167):0.008297,(Sorex_samniticus_SORICIDAE_EULIPOTYPHLA:0.041588,(((Sorex_tundrensis_SORICIDAE_EULIPOTYPHLA:0.0079,Sorex_asper_SORICIDAE_EULIPOTYPHLA:0.018723):0.013012,(Sorex_daphaenodon_SORICIDAE_EULIPOTYPHLA:0.018957,((Sorex_antinorii_SORICIDAE_EULIPOTYPHLA:0.005956,(Sorex_satunini_SORICIDAE_EULIPOTYPHLA:0.011805,(Sorex_granarius_SORICIDAE_EULIPOTYPHLA:0.006881,Sorex_araneus_SORICIDAE_EULIPOTYPHLA:0.011271):9.19E-4):0.002631):0.006007,Sorex_coronatus_SORICIDAE_EULIPOTYPHLA:0.017206):0.009861):0.006466):0.009893,(Sorex_maritimensis_SORICIDAE_EULIPOTYPHLA:0.03309,Sorex_arcticus_SORICIDAE_EULIPOTYPHLA:0.026484):0.01478):0.011115):0.029072):0.003232):0.020464):0.025155):0.050207):0.061242):0.02191):0.095226):0.237752,((Hylomys_megalotis_ERINACEIDAE_EULIPOTYPHLA:0.210921,((Neotetracus_sinensis_ERINACEIDAE_EULIPOTYPHLA:0.160511,((Hylomys_parvus_ERINACEIDAE_EULIPOTYPHLA:0.072871,Hylomys_suillus_ERINACEIDAE_EULIPOTYPHLA:0.057397):0.108546,Neohylomys_hainanensis_ERINACEIDAE_EULIPOTYPHLA:0.180198):0.036503):0.112107,(Podogymnura_truei_ERINACEIDAE_EULIPOTYPHLA:0.035581,Echinosorex_gymnura_ERINACEIDAE_EULIPOTYPHLA:0.032226):0.164551):0.072947):0.143059,(((Erinaceus_roumanicus_ERINACEIDAE_EULIPOTYPHLA:0.015064,Erinaceus_concolor_ERINACEIDAE_EULIPOTYPHLA:0.017067):0.009509,(Erinaceus_europaeus_ERINACEIDAE_EULIPOTYPHLA:0.02462,Erinaceus_amurensis_ERINACEIDAE_EULIPOTYPHLA:0.029145):0.009867):0.033694,(((Paraechinus_aethiopicus_ERINACEIDAE_EULIPOTYPHLA:0.053692,Paraechinus_hypomelas_ERINACEIDAE_EULIPOTYPHLA:0.06379):0.022303,(Hemiechinus_auritus_ERINACEIDAE_EULIPOTYPHLA:0.03519,(Mesechinus_dauuricus_ERINACEIDAE_EULIPOTYPHLA:0.016905,Mesechinus_hughi_ERINACEIDAE_EULIPOTYPHLA:0.036744):0.006468):0.055641):0.013052,(Atelerix_algirus_ERINACEIDAE_EULIPOTYPHLA:0.034406,(Atelerix_albiventris_ERINACEIDAE_EULIPOTYPHLA:0.030068,Atelerix_frontalis_ERINACEIDAE_EULIPOTYPHLA:0.048849):0.008341):0.063767):0.01613):0.279907):0.286527):0.052013,(((Neurotrichus_gibbsii_TALPIDAE_EULIPOTYPHLA:0.051881,(Desmana_moschata_TALPIDAE_EULIPOTYPHLA:0.096712,Galemys_pyrenaicus_TALPIDAE_EULIPOTYPHLA:0.097902):0.046162):0.041698,((Scapanulus_oweni_TALPIDAE_EULIPOTYPHLA:0.109986,(((Scapanus_latimanus_TALPIDAE_EULIPOTYPHLA:0.054522,(Scapanus_townsendii_TALPIDAE_EULIPOTYPHLA:0.023586,Scapanus_orarius_TALPIDAE_EULIPOTYPHLA:0.013492):0.013696):0.047015,Scalopus_aquaticus_TALPIDAE_EULIPOTYPHLA:0.125697):0.047182,Parascalops_breweri_TALPIDAE_EULIPOTYPHLA:0.093343):0.040614):0.035727,(Condylura_cristata_TALPIDAE_EULIPOTYPHLA:0.26021,(((Talpa_altaica_TALPIDAE_EULIPOTYPHLA:0.046986,(((Talpa_stankovici_TALPIDAE_EULIPOTYPHLA:0.04065,Talpa_levantis_TALPIDAE_EULIPOTYPHLA:0.031057):0.004957,((Talpa_romana_TALPIDAE_EULIPOTYPHLA:0.051447,Talpa_caeca_TALPIDAE_EULIPOTYPHLA:0.028396):0.004405,(Talpa_occidentalis_TALPIDAE_EULIPOTYPHLA:0.010632,Talpa_europaea_TALPIDAE_EULIPOTYPHLA:0.005162):0.021744):0.006492):0.007145,Talpa_caucasica_TALPIDAE_EULIPOTYPHLA:0.07747):0.00789):0.038898,(Euroscaptor_mizura_TALPIDAE_EULIPOTYPHLA:0.04773,((((Mogera_robusta_TALPIDAE_EULIPOTYPHLA:4.9E-4,Mogera_wogura_TALPIDAE_EULIPOTYPHLA:8.59E-4):0.028739,(Mogera_tokudae_TALPIDAE_EULIPOTYPHLA:0.014502,Mogera_imaizumii_TALPIDAE_EULIPOTYPHLA:0.022399):0.013505):0.011123,(Mogera_insularis_TALPIDAE_EULIPOTYPHLA:0.033476,Mogera_kanoana_TALPIDAE_EULIPOTYPHLA:0.056076):0.016367):0.030179,((Scaptochirus_moschatus_TALPIDAE_EULIPOTYPHLA:0.054324,(Euroscaptor_longirostris_TALPIDAE_EULIPOTYPHLA:0.023965,Euroscaptor_klossi_TALPIDAE_EULIPOTYPHLA:0.022242):0.034432):0.006172,(Euroscaptor_parvidens_TALPIDAE_EULIPOTYPHLA:0.072422,Parascaptor_leucura_TALPIDAE_EULIPOTYPHLA:0.045522):0.003881):0.010411):0.004517):0.023164):0.059919,(Scaptonyx_fusicaudus_TALPIDAE_EULIPOTYPHLA:0.44567,(Urotrichus_talpoides_TALPIDAE_EULIPOTYPHLA:0.087357,Dymecodon_pilirostris_TALPIDAE_EULIPOTYPHLA:0.039702):0.040887):0.058454):0.011625):0.021595):0.015698):0.066224,((((Uropsilus_andersoni_TALPIDAE_EULIPOTYPHLA:0.028771,Uropsilus_aequodonenia_TALPIDAE_EULIPOTYPHLA:0.03493):0.027278,Uropsilus_gracilis_TALPIDAE_EULIPOTYPHLA:0.022542):0.017279,Uropsilus_soricipes_TALPIDAE_EULIPOTYPHLA:0.039721):0.020909,Uropsilus_investigator_TALPIDAE_EULIPOTYPHLA:0.074878):0.182329):0.152281):0.013185):0.047727):0.051336):0.038378,((((Dasypus_kappleri_DASYPODIDAE_CINGULATA:0.033501,Dasypus_novemcinctus_DASYPODIDAE_CINGULATA:0.064497):0.115913,((Zaedyus_pichiy_DASYPODIDAE_CINGULATA:0.020674,(Euphractus_sexcinctus_DASYPODIDAE_CINGULATA:0.035098,(Chaetophractus_vellerosus_DASYPODIDAE_CINGULATA:0.007713,Chaetophractus_villosus_DASYPODIDAE_CINGULATA:0.0179):0.003834):0.006327):0.084909,((Chlamyphorus_truncatus_DASYPODIDAE_CINGULATA:0.046615,Calyptophractus_retusus_DASYPODIDAE_CINGULATA:0.06209):0.048468,(Tolypeutes_matacus_DASYPODIDAE_CINGULATA:0.076951,(Priodontes_maximus_DASYPODIDAE_CINGULATA:0.054964,Cabassous_unicinctus_DASYPODIDAE_CINGULATA:0.053854):0.004358):0.025162):0.010544):0.033965):0.107971,(((Mylodon_darwinii_Mylodontidae_PILOSA:0.067624,(Choloepus_hoffmanni_MEGALONYCHIDAE_PILOSA:0.018975,Choloepus_didactylus_MEGALONYCHIDAE_PILOSA:0.039774):0.051684):0.018726,(Nothrotheriops_shastensis_Nothrotheriidae_PILOSA:0.067134,((Bradypus_tridactylus_BRADYPODIDAE_PILOSA:0.019124,Bradypus_variegatus_BRADYPODIDAE_PILOSA:0.044205):0.053899,Bradypus_torquatus_BRADYPODIDAE_PILOSA:0.091546):0.031925):0.0214):0.137238,(Cyclopes_didactylus_CYCLOPEDIDAE_PILOSA:0.212593,(Myrmecophaga_tridactyla_MYRMECOPHAGIDAE_PILOSA:0.06836,Tamandua_tetradactyla_MYRMECOPHAGIDAE_PILOSA:0.077894):0.172944):0.098947):0.042038):0.134997,(((Hydrodamalis_gigas_DUGONGIDAE_SIRENIA:0.0756,(Dugong_dugon_DUGONGIDAE_SIRENIA:0.05437,(Trichechus_manatus_TRICHECHIDAE_SIRENIA:1.0E-6,(Trichechus_inunguis_TRICHECHIDAE_SIRENIA:0.002174,Trichechus_senegalensis_TRICHECHIDAE_SIRENIA:0.008773):0.002164):0.045424):0.012188):0.123919,((Dendrohyrax_dorsalis_PROCAVIIDAE_HYRACOIDEA:0.065332,(Heterohyrax_brucei_PROCAVIIDAE_HYRACOIDEA:0.024814,Procavia_capensis_PROCAVIIDAE_HYRACOIDEA:0.03206):0.020934):0.356185,(Mammut_americanum_Mammutidae_PROBOSCIDEA:0.070209,(Loxodonta_africana_ELEPHANTIDAE_PROBOSCIDEA:0.01147,((Mammuthus_primigenius_Mammutidae_PROBOSCIDEA:0.002371,Mammuthus_columbi_Mammutidae_PROBOSCIDEA:0.001559):0.015648,((Elephas_antiquus_ELEPHANTIDAE_PROBOSCIDEA:0.010123,Elephas_cypriotes_ELEPHANTIDAE_PROBOSCIDEA:0.00311):0.015508,Elephas_maximus_ELEPHANTIDAE_PROBOSCIDEA:1.0E-6):0.014671):0.002652):0.02262):0.179676):0.011389):0.068104,(Orycteropus_afer_ORYCTEROPODIDAE_TUBULIDENTATA:0.319049,((((Potamogale_velox_TENRECIDAE_AFROSORICIDA:0.160047,Micropotamogale_lamottei_TENRECIDAE_AFROSORICIDA:0.177354):0.331715,(((Setifer_setosus_TENRECIDAE_AFROSORICIDA:0.022887,Echinops_telfairi_TENRECIDAE_AFROSORICIDA:0.0386):0.113116,(Hemicentetes_semispinosus_TENRECIDAE_AFROSORICIDA:0.098962,Tenrec_ecaudatus_TENRECIDAE_AFROSORICIDA:0.203207):0.06243):0.105058,(((Microgale_talazaci_TENRECIDAE_AFROSORICIDA:0.144159,(Limnogale_mergulus_TENRECIDAE_AFROSORICIDA:0.102479,(Microgale_brevicaudata_TENRECIDAE_AFROSORICIDA:0.020367,Microgale_grandidieri_TENRECIDAE_AFROSORICIDA:0.080652):0.130501):0.030635):0.006864,(Microgale_cowani_TENRECIDAE_AFROSORICIDA:0.190924,(((Microgale_majori_TENRECIDAE_AFROSORICIDA:0.119035,Microgale_principula_TENRECIDAE_AFROSORICIDA:0.057681):0.037288,Microgale_longicaudata_TENRECIDAE_AFROSORICIDA:0.070377):0.058984,Microgale_pusilla_TENRECIDAE_AFROSORICIDA:0.053411):0.046659):0.054418):0.094509,(Geogale_aurita_TENRECIDAE_AFROSORICIDA:0.223068,Oryzorictes_hova_TENRECIDAE_AFROSORICIDA:0.177466):0.020131):0.05044):0.246021):0.182969,(Eremitalpa_granti_CHRYSOCHLORIDAE_AFROSORICIDA:0.104349,((Chrysochloris_stuhlmanni_CHRYSOCHLORIDAE_AFROSORICIDA:0.088096,(Chrysochloris_asiatica_CHRYSOCHLORIDAE_AFROSORICIDA:0.019364,Cryptochloris_wintoni_CHRYSOCHLORIDAE_AFROSORICIDA:0.006016):0.005948):0.048016,(((Amblysomus_hottentotus_CHRYSOCHLORIDAE_AFROSORICIDA:1.0E-6,(Amblysomus_marleyi_CHRYSOCHLORIDAE_AFROSORICIDA:0.020247,(((Neamblysomus_julianae_CHRYSOCHLORIDAE_AFROSORICIDA:0.006751,Neamblysomus_gunningi_CHRYSOCHLORIDAE_AFROSORICIDA:0.013383):0.03369,Carpitalpa_arendsi_CHRYSOCHLORIDAE_AFROSORICIDA:0.020295):0.033851,Amblysomus_septentrionalis_CHRYSOCHLORIDAE_AFROSORICIDA:1.0E-6):1.0E-6):0.020096):0.029043,(Chlorotalpa_sclateri_CHRYSOCHLORIDAE_AFROSORICIDA:0.007289,Chlorotalpa_duthieae_CHRYSOCHLORIDAE_AFROSORICIDA:1.0E-6):0.046466):0.020194,(Calcochloris_obtusirostris_CHRYSOCHLORIDAE_AFROSORICIDA:0.01864,Chrysospalax_trevelyani_CHRYSOCHLORIDAE_AFROSORICIDA:0.028016):0.006886):0.015249):0.02769):0.261466):0.037067,((Rhynchocyon_petersi_MACROSCELIDIDAE_MACROSCELIDEA:0.00124,(Rhynchocyon_cirnei_MACROSCELIDIDAE_MACROSCELIDEA:0.008694,Rhynchocyon_udzungwensis_MACROSCELIDIDAE_MACROSCELIDEA:0.023459):0.005231):0.425896,((Elephantulus_edwardii_MACROSCELIDIDAE_MACROSCELIDEA:0.080577,Elephantulus_myurus_MACROSCELIDIDAE_MACROSCELIDEA:0.125601):0.035215,(((Elephantulus_rupestris_MACROSCELIDIDAE_MACROSCELIDEA:0.052274,Elephantulus_intufi_MACROSCELIDIDAE_MACROSCELIDEA:0.097869):0.050162,(Elephantulus_rufescens_MACROSCELIDIDAE_MACROSCELIDEA:0.05077,Elephantulus_brachyrhynchus_MACROSCELIDIDAE_MACROSCELIDEA:0.031156):0.070821):0.034566,((Elephantulus_rozeti_MACROSCELIDIDAE_MACROSCELIDEA:0.120955,Petrodromus_tetradactylus_MACROSCELIDIDAE_MACROSCELIDEA:0.071555):0.07558,((Macroscelides_flavicaudatus_MACROSCELIDIDAE_MACROSCELIDEA:0.052816,Macroscelides_proboscideus_MACROSCELIDIDAE_MACROSCELIDEA:0.029945):0.075095,Macroscelides_micus_MACROSCELIDIDAE_MACROSCELIDEA:0.119653):0.022386):0.040339):0.015079):0.317714):0.175495):0.01364):0.01176):0.135508):0.011456):0.646251,(((Caenolestes_fuliginosus_CAENOLESTIDAE_PAUCITUBERCULATA:0.043372,((Caenolestes_caniventer_CAENOLESTIDAE_PAUCITUBERCULATA:0.03922,Caenolestes_sangay_CAENOLESTIDAE_PAUCITUBERCULATA:0.027558):0.075314,Caenolestes_convelatus_CAENOLESTIDAE_PAUCITUBERCULATA:0.085415):0.009062):0.026106,(Lestoros_inca_CAENOLESTIDAE_PAUCITUBERCULATA:0.141476,Rhyncholestes_raphanurus_CAENOLESTIDAE_PAUCITUBERCULATA:0.063292):0.023408):0.310307,(((Caluromysiops_irrupta_DIDELPHIDAE_DIDELPHIMORPHIA:0.030705,(Caluromys_philander_DIDELPHIDAE_DIDELPHIMORPHIA:0.040354,(Caluromys_derbianus_DIDELPHIDAE_DIDELPHIMORPHIA:0.058692,Caluromys_lanatus_DIDELPHIDAE_DIDELPHIMORPHIA:0.035582):0.006833):0.03407):0.059226,(Glironia_venusta_DIDELPHIDAE_DIDELPHIMORPHIA:0.155052,(Hyladelphys_kalinowskii_DIDELPHIDAE_DIDELPHIMORPHIA:0.161688,((((((Marmosops_impavidus_DIDELPHIDAE_DIDELPHIMORPHIA:0.016745,Marmosops_noctivagus_DIDELPHIDAE_DIDELPHIMORPHIA:0.019014):0.060544,(Marmosops_invictus_DIDELPHIDAE_DIDELPHIMORPHIA:0.094734,(Marmosops_incanus_DIDELPHIDAE_DIDELPHIMORPHIA:0.006265,Marmosops_paulensis_DIDELPHIDAE_DIDELPHIMORPHIA:0.009704):0.045855):0.025594):0.017635,(Marmosops_parvidens_DIDELPHIDAE_DIDELPHIMORPHIA:0.047419,(Marmosops_pinheiroi_DIDELPHIDAE_DIDELPHIMORPHIA:0.033336,Marmosops_pakaraimae_DIDELPHIDAE_DIDELPHIMORPHIA:0.070872):0.013044):0.047476):0.031428,((Cryptonanus_guahybae_DIDELPHIDAE_DIDELPHIMORPHIA:0.035889,(Cryptonanus_unduaviensis_DIDELPHIDAE_DIDELPHIMORPHIA:0.030195,(Cryptonanus_agricolai_DIDELPHIDAE_DIDELPHIMORPHIA:0.004585,Cryptonanus_chacoensis_DIDELPHIDAE_DIDELPHIMORPHIA:8.47E-4):0.020455):0.018531):0.088021,((Lestodelphys_halli_DIDELPHIDAE_DIDELPHIMORPHIA:0.07311,(((Thylamys_macrurus_DIDELPHIDAE_DIDELPHIMORPHIA:0.04357,((Thylamys_cinderella_DIDELPHIDAE_DIDELPHIMORPHIA:0.001683,Thylamys_sponsorius_DIDELPHIDAE_DIDELPHIMORPHIA:1.0E-6):0.057349,Thylamys_venustus_DIDELPHIDAE_DIDELPHIMORPHIA:0.037728):0.011727):0.01039,((Thylamys_tatei_DIDELPHIDAE_DIDELPHIMORPHIA:0.054183,(Thylamys_pallidior_DIDELPHIDAE_DIDELPHIMORPHIA:0.021828,Thylamys_elegans_DIDELPHIDAE_DIDELPHIMORPHIA:0.01935):0.013584):0.008799,(Thylamys_citellus_DIDELPHIDAE_DIDELPHIMORPHIA:0.020816,(Thylamys_pulchellus_DIDELPHIDAE_DIDELPHIMORPHIA:0.006428,Thylamys_pusillus_DIDELPHIDAE_DIDELPHIMORPHIA:0.003961):0.007567):0.03266):0.006498):0.020425,(Thylamys_karimii_DIDELPHIDAE_DIDELPHIMORPHIA:0.066823,Thylamys_velutinus_DIDELPHIDAE_DIDELPHIMORPHIA:0.072351):0.015415):0.021216):0.051145,(Gracilinanus_emiliae_DIDELPHIDAE_DIDELPHIMORPHIA:0.066496,((Gracilinanus_microtarsus_DIDELPHIDAE_DIDELPHIMORPHIA:0.054086,(Gracilinanus_agilis_DIDELPHIDAE_DIDELPHIMORPHIA:0.049194,Gracilinanus_peruanus_DIDELPHIDAE_DIDELPHIMORPHIA:0.09732):0.002514):0.009294,Gracilinanus_aceramarcae_DIDELPHIDAE_DIDELPHIMORPHIA:0.050263):0.020238):0.04144):0.01383):0.058277):0.023322,(Metachirus_nudicaudatus_DIDELPHIDAE_DIDELPHIMORPHIA:0.093883,(((Lutreolina_crassicaudata_DIDELPHIDAE_DIDELPHIMORPHIA:0.007123,Lutreolina_massoia_DIDELPHIDAE_DIDELPHIMORPHIA:0.013458):0.046506,((Philander_frenatus_DIDELPHIDAE_DIDELPHIMORPHIA:0.045698,(Philander_andersoni_DIDELPHIDAE_DIDELPHIMORPHIA:0.031236,(Philander_mcilhennyi_DIDELPHIDAE_DIDELPHIMORPHIA:0.006479,Philander_opossum_DIDELPHIDAE_DIDELPHIMORPHIA:0.008611):0.006055):0.028137):0.010228,(Didelphis_virginiana_DIDELPHIDAE_DIDELPHIMORPHIA:0.034063,((Didelphis_aurita_DIDELPHIDAE_DIDELPHIMORPHIA:0.005328,Didelphis_marsupialis_DIDELPHIDAE_DIDELPHIMORPHIA:0.011238):0.008094,(Didelphis_pernigra_DIDELPHIDAE_DIDELPHIMORPHIA:0.010065,(Didelphis_imperfecta_DIDELPHIDAE_DIDELPHIMORPHIA:0.011343,Didelphis_albiventris_DIDELPHIDAE_DIDELPHIMORPHIA:0.011928):0.003437):0.006654):0.015318):0.00826):0.012451):0.019043,Chironectes_minimus_DIDELPHIDAE_DIDELPHIMORPHIA:0.082029):0.029676):0.059131):0.00951,(((((Monodelphis_dimidiata_DIDELPHIDAE_DIDELPHIMORPHIA:0.071073,((Monodelphis_iheringi_DIDELPHIDAE_DIDELPHIMORPHIA:0.064318,(Monodelphis_americana_DIDELPHIDAE_DIDELPHIMORPHIA:0.020296,Monodelphis_umbristriatus_DIDELPHIDAE_DIDELPHIMORPHIA:0.026498):0.028486):0.008366,Monodelphis_gardneri_DIDELPHIDAE_DIDELPHIMORPHIA:0.063931):0.020363):0.009496,(Monodelphis_theresa_DIDELPHIDAE_DIDELPHIMORPHIA:0.005047,Monodelphis_scalops_DIDELPHIDAE_DIDELPHIMORPHIA:0.003899):0.046002):0.003066,((Monodelphis_kunsi_DIDELPHIDAE_DIDELPHIMORPHIA:0.060122,(Monodelphis_reigi_DIDELPHIDAE_DIDELPHIMORPHIA:0.027709,((Monodelphis_osgoodi_DIDELPHIDAE_DIDELPHIMORPHIA:0.022715,Monodelphis_handleyi_DIDELPHIDAE_DIDELPHIMORPHIA:0.031132):0.007185,(Monodelphis_adusta_DIDELPHIDAE_DIDELPHIMORPHIA:0.018074,Monodelphis_peruviana_DIDELPHIDAE_DIDELPHIMORPHIA:0.0161):0.004568):0.012211):0.028022):0.025511,((Monodelphis_arlindoi_DIDELPHIDAE_DIDELPHIMORPHIA:0.021069,(Monodelphis_palliolata_DIDELPHIDAE_DIDELPHIMORPHIA:0.014108,Monodelphis_brevicaudata_DIDELPHIDAE_DIDELPHIMORPHIA:0.011864):0.005542):0.017498,((Monodelphis_sanctaerosae_DIDELPHIDAE_DIDELPHIMORPHIA:0.019772,Monodelphis_glirina_DIDELPHIDAE_DIDELPHIMORPHIA:0.038372):0.011969,Monodelphis_domestica_DIDELPHIDAE_DIDELPHIMORPHIA:0.031199):0.005914):0.045759):0.004369):0.00469,Monodelphis_emiliae_DIDELPHIDAE_DIDELPHIMORPHIA:0.072015):0.044356,(((Marmosa_rubra_DIDELPHIDAE_DIDELPHIMORPHIA:0.11117,(Marmosa_xerophila_DIDELPHIDAE_DIDELPHIMORPHIA:0.038852,(Marmosa_robinsoni_DIDELPHIDAE_DIDELPHIMORPHIA:0.041244,Marmosa_mexicana_DIDELPHIDAE_DIDELPHIMORPHIA:0.049696):0.014082):0.041145):0.032181,((((Marmosa_paraguayanus_DIDELPHIDAE_DIDELPHIMORPHIA:0.021919,(Marmosa_alstoni_DIDELPHIDAE_DIDELPHIMORPHIA:0.063495,Marmosa_demerarae_DIDELPHIDAE_DIDELPHIMORPHIA:0.018747):0.006705):0.014749,(Marmosa_constantiae_DIDELPHIDAE_DIDELPHIMORPHIA:0.042292,Marmosa_regina_DIDELPHIDAE_DIDELPHIMORPHIA:0.017429):0.024042):0.044702,(Marmosa_murina_DIDELPHIDAE_DIDELPHIMORPHIA:0.031504,Marmosa_tyleriana_DIDELPHIDAE_DIDELPHIMORPHIA:0.049853):0.061578):0.019906,(Marmosa_andersoni_DIDELPHIDAE_DIDELPHIMORPHIA:0.077952,Marmosa_lepida_DIDELPHIDAE_DIDELPHIMORPHIA:0.054926):0.012044):0.015445):0.055023,Tlacuatzin_canescens_DIDELPHIDAE_DIDELPHIMORPHIA:0.144067):0.015262):0.019272):0.014297):0.025075):0.020736):0.184998,(Dromiciops_gliroides_MICROBIOTHERIIDAE_MICROBIOTHERIA:0.263242,(((Phascolarctos_cinereus_PHASCOLARCTIDAE_DIPROTODONTIA:0.147928,(Vombatus_ursinus_VOMBATIDAE_DIPROTODONTIA:0.025769,(Lasiorhinus_krefftii_VOMBATIDAE_DIPROTODONTIA:0.01999,Lasiorhinus_latifrons_VOMBATIDAE_DIPROTODONTIA:0.009181):0.024767):0.096797):0.079798,(((Burramys_parvus_BURRAMYIDAE_DIPROTODONTIA:0.150412,(Cercartetus_caudatus_BURRAMYIDAE_DIPROTODONTIA:0.097546,(Cercartetus_nanus_BURRAMYIDAE_DIPROTODONTIA:0.039782,(Cercartetus_concinnus_BURRAMYIDAE_DIPROTODONTIA:0.076946,Cercartetus_lepidus_BURRAMYIDAE_DIPROTODONTIA:0.04223):0.008253):0.036492):0.04029):0.043372,(((Trichosurus_caninus_PHALANGERIDAE_DIPROTODONTIA:0.021921,Trichosurus_vulpecula_PHALANGERIDAE_DIPROTODONTIA:0.019707):0.025357,Wyulda_squamicaudata_PHALANGERIDAE_DIPROTODONTIA:0.071767):0.039199,(((Spilocuscus_maculatus_PHALANGERIDAE_DIPROTODONTIA:0.019607,Spilocuscus_rufoniger_PHALANGERIDAE_DIPROTODONTIA:0.017441):0.044326,(Strigocuscus_pelengensis_PHALANGERIDAE_DIPROTODONTIA:0.062657,(((Phalanger_sericeus_PHALANGERIDAE_DIPROTODONTIA:0.067261,(Phalanger_carmelitae_PHALANGERIDAE_DIPROTODONTIA:0.031491,Phalanger_orientalis_PHALANGERIDAE_DIPROTODONTIA:0.014838):0.005826):0.004842,Phalanger_vestitus_PHALANGERIDAE_DIPROTODONTIA:0.045278):0.013851,(Phalanger_gymnotis_PHALANGERIDAE_DIPROTODONTIA:0.046332,Phalanger_lullulae_PHALANGERIDAE_DIPROTODONTIA:0.022685):0.004263):0.01884):0.00307):0.033788,(Strigocuscus_celebensis_PHALANGERIDAE_DIPROTODONTIA:0.047483,Ailurops_ursinus_PHALANGERIDAE_DIPROTODONTIA:0.056361):0.027036):0.020302):0.08181):0.015006,(((Tarsipes_rostratus_TARSIPEDIDAE_DIPROTODONTIA:0.259159,(((Dactylonax_palpator_PETAURIDAE_DIPROTODONTIA:0.064445,Dactylopsila_trivirgata_PETAURIDAE_DIPROTODONTIA:0.073668):0.061913,((Petaurus_abidi_PETAURIDAE_DIPROTODONTIA:0.028892,((Petaurus_norfolcensis_PETAURIDAE_DIPROTODONTIA:0.001345,Petaurus_gracilis_PETAURIDAE_DIPROTODONTIA:0.001266):0.014501,Petaurus_breviceps_PETAURIDAE_DIPROTODONTIA:0.027557):0.010006):0.092114,Gymnobelideus_leadbeateri_PETAURIDAE_DIPROTODONTIA:0.129524):0.01228):0.041424,(((Petropseudes_dahli_PSEUDOCHEIRIDAE_DIPROTODONTIA:0.042872,((Pseudochirops_albertisii_PSEUDOCHEIRIDAE_DIPROTODONTIA:0.042477,Pseudochirops_cupreus_PSEUDOCHEIRIDAE_DIPROTODONTIA:0.050489):0.013594,Pseudochirops_corinnae_PSEUDOCHEIRIDAE_DIPROTODONTIA:0.037952):0.002787):0.008164,Pseudochirops_archeri_PSEUDOCHEIRIDAE_DIPROTODONTIA:0.044108):0.052656,((Hemibelideus_lemuroides_PSEUDOCHEIRIDAE_DIPROTODONTIA:0.060151,Petauroides_volans_PSEUDOCHEIRIDAE_DIPROTODONTIA:0.069613):0.059532,((Pseudochirulus_herbertensis_PSEUDOCHEIRIDAE_DIPROTODONTIA:0.05763,(Pseudochirulus_canescens_PSEUDOCHEIRIDAE_DIPROTODONTIA:0.032159,(Pseudochirulus_forbesi_PSEUDOCHEIRIDAE_DIPROTODONTIA:0.012476,(Pseudochirulus_caroli_PSEUDOCHEIRIDAE_DIPROTODONTIA:0.013247,Pseudochirulus_mayeri_PSEUDOCHEIRIDAE_DIPROTODONTIA:0.011966):7.12E-4):5.25E-4):0.046747):0.051901,Pseudocheirus_peregrinus_PSEUDOCHEIRIDAE_DIPROTODONTIA:0.089021):0.048796):0.016057):0.040992):0.013045):0.021364,(Distoechurus_pennatus_ACROBATIDAE_DIPROTODONTIA:0.132259,Acrobates_pygmaeus_ACROBATIDAE_DIPROTODONTIA:0.106665):0.068392):0.027023,(Hypsiprymnodon_moschatus_HYPSIPRYMNODONTIDAE_DIPROTODONTIA:0.136556,(((Aepyprymnus_rufescens_POTOROIDAE_DIPROTODONTIA:0.056409,((Bettongia_gaimardi_POTOROIDAE_DIPROTODONTIA:0.012109,(Bettongia_tropica_POTOROIDAE_DIPROTODONTIA:0.011098,Bettongia_penicillata_POTOROIDAE_DIPROTODONTIA:0.009305):0.008337):0.024191,Bettongia_lesueur_POTOROIDAE_DIPROTODONTIA:0.052335):0.025175):0.022081,(Potorous_longipes_POTOROIDAE_DIPROTODONTIA:0.063393,(Potorous_tridactylus_POTOROIDAE_DIPROTODONTIA:0.044118,(Potorous_gilbertii_POTOROIDAE_DIPROTODONTIA:0.041523,Potorous_platyops_POTOROIDAE_DIPROTODONTIA:0.02896):0.011645):0.024927):0.036093):0.019436,(Lagostrophus_fasciatus_MACROPODIDAE_DIPROTODONTIA:0.094016,((Onychogalea_fraenata_MACROPODIDAE_DIPROTODONTIA:0.009861,(Dendrolagus_inustus_MACROPODIDAE_DIPROTODONTIA:0.011963,Onychogalea_unguifera_MACROPODIDAE_DIPROTODONTIA:1.0E-6):0.01956):0.03986,((((Lagorchestes_hirsutus_MACROPODIDAE_DIPROTODONTIA:0.045552,Lagorchestes_conspicillatus_MACROPODIDAE_DIPROTODONTIA:0.043522):0.020423,((Macropus_giganteus_MACROPODIDAE_DIPROTODONTIA:0.017684,Macropus_fuliginosus_MACROPODIDAE_DIPROTODONTIA:0.017861):0.019283,((Macropus_rufus_MACROPODIDAE_DIPROTODONTIA:0.03524,(Macropus_antilopinus_MACROPODIDAE_DIPROTODONTIA:0.007034,Macropus_robustus_MACROPODIDAE_DIPROTODONTIA:0.023064):0.01131):0.014089,(((Macropus_parma_MACROPODIDAE_DIPROTODONTIA:0.025584,Macropus_parryi_MACROPODIDAE_DIPROTODONTIA:0.00876):0.006789,(((Macropus_agilis_MACROPODIDAE_DIPROTODONTIA:0.001726,Macropus_eugenii_MACROPODIDAE_DIPROTODONTIA:1.0E-6):0.025722,Macropus_dorsalis_MACROPODIDAE_DIPROTODONTIA:0.045495):0.007636,Macropus_rufogriseus_MACROPODIDAE_DIPROTODONTIA:0.040607):0.001567):0.007127,(Wallabia_bicolor_MACROPODIDAE_DIPROTODONTIA:0.045348,Macropus_irma_MACROPODIDAE_DIPROTODONTIA:0.040888):0.004147):0.004297):0.002128):0.006445):0.001907,Setonix_brachyurus_MACROPODIDAE_DIPROTODONTIA:0.047941):0.004836,((Dorcopsis_hageni_MACROPODIDAE_DIPROTODONTIA:0.053829,(Dorcopsulus_vanheurni_MACROPODIDAE_DIPROTODONTIA:0.021947,Dorcopsis_muelleri_MACROPODIDAE_DIPROTODONTIA:0.006679):0.015112):0.036332,((Thylogale_billardierii_MACROPODIDAE_DIPROTODONTIA:0.061497,((Thylogale_stigmatica_MACROPODIDAE_DIPROTODONTIA:0.02665,(Thylogale_brunii_MACROPODIDAE_DIPROTODONTIA:0.01289,((Thylogale_lanatus_MACROPODIDAE_DIPROTODONTIA:0.008332,Thylogale_browni_MACROPODIDAE_DIPROTODONTIA:1.0E-6):0.010088,Thylogale_calabyi_MACROPODIDAE_DIPROTODONTIA:0.022099):0.006345):0.017968):0.00842,Thylogale_thetis_MACROPODIDAE_DIPROTODONTIA:0.03604):0.012974):0.011392,(((Dendrolagus_bennettianus_MACROPODIDAE_DIPROTODONTIA:0.030479,Dendrolagus_lumholtzi_MACROPODIDAE_DIPROTODONTIA:0.017127):0.035085,(Dendrolagus_matschiei_MACROPODIDAE_DIPROTODONTIA:0.014659,((Dendrolagus_spadix_MACROPODIDAE_DIPROTODONTIA:0.023739,Dendrolagus_goodfellowi_MACROPODIDAE_DIPROTODONTIA:0.019517):0.017155,Dendrolagus_dorianus_MACROPODIDAE_DIPROTODONTIA:0.032184):0.003992):0.015852):0.011325,(Petrogale_xanthopus_MACROPODIDAE_DIPROTODONTIA:0.040597,((Petrogale_rothschildi_MACROPODIDAE_DIPROTODONTIA:0.029294,((Petrogale_lateralis_MACROPODIDAE_DIPROTODONTIA:0.02021,Petrogale_purpureicollis_MACROPODIDAE_DIPROTODONTIA:0.024054):0.003072,((Petrogale_herberti_MACROPODIDAE_DIPROTODONTIA:0.006256,Petrogale_penicillata_MACROPODIDAE_DIPROTODONTIA:0.007395):0.007488,(Petrogale_assimilis_MACROPODIDAE_DIPROTODONTIA:0.006516,(Petrogale_inornata_MACROPODIDAE_DIPROTODONTIA:0.008049,Petrogale_mareeba_MACROPODIDAE_DIPROTODONTIA:0.00746):0.00151):0.007232):0.010959):0.001213):0.017938,(Petrogale_persephone_MACROPODIDAE_DIPROTODONTIA:0.051778,(Petrogale_burbidgei_MACROPODIDAE_DIPROTODONTIA:0.023363,(Petrogale_concinna_MACROPODIDAE_DIPROTODONTIA:0.018907,Petrogale_brachyotis_MACROPODIDAE_DIPROTODONTIA:0.021615):0.004465):0.017833):0.002244):0.004876):0.017394):0.008548):0.006825):0.003575):0.00509):0.020007):0.01487):0.051997):0.082):0.008693):0.025292):0.040124,((Notoryctes_caurinus_NOTORYCTIDAE_NOTORYCTEMORPHIA:0.054063,Notoryctes_typhlops_NOTORYCTIDAE_NOTORYCTEMORPHIA:0.04203):0.266516,((Macrotis_lagotis_THYLACOMYIDAE_PERAMELEMORPHIA:0.145739,(((Isoodon_macrourus_PERAMELIDAE_PERAMELEMORPHIA:0.02444,(Isoodon_auratus_PERAMELIDAE_PERAMELEMORPHIA:0.018251,Isoodon_obesulus_PERAMELIDAE_PERAMELEMORPHIA:0.02366):0.007386):0.031825,((Perameles_nasuta_PERAMELIDAE_PERAMELEMORPHIA:0.027506,Perameles_gunnii_PERAMELIDAE_PERAMELEMORPHIA:0.024835):0.039176,Perameles_bougainville_PERAMELIDAE_PERAMELEMORPHIA:0.050112):0.006532):0.040856,((Peroryctes_broadbenti_PERAMELIDAE_PERAMELEMORPHIA:0.046236,Peroryctes_raffrayana_PERAMELIDAE_PERAMELEMORPHIA:0.03707):0.06851,((Microperoryctes_papuensis_PERAMELIDAE_PERAMELEMORPHIA:0.012074,Microperoryctes_longicauda_PERAMELIDAE_PERAMELEMORPHIA:0.037615):0.033874,((Echymipera_kalubu_PERAMELIDAE_PERAMELEMORPHIA:0.03126,Echymipera_rufescens_PERAMELIDAE_PERAMELEMORPHIA:0.046321):0.011045,Echymipera_clara_PERAMELIDAE_PERAMELEMORPHIA:0.058447):0.006686):0.02579):0.01074):0.099058):0.204188,(Myrmecobius_fasciatus_MYRMECOBIIDAE_DASYUROMORPHIA:0.163126,(((Planigale_maculata_DASYURIDAE_DASYUROMORPHIA:0.043729,(Planigale_ingrami_DASYURIDAE_DASYUROMORPHIA:0.081244,(Planigale_gilesi_DASYURIDAE_DASYUROMORPHIA:0.058461,Planigale_tenuirostris_DASYURIDAE_DASYUROMORPHIA:0.086627):0.012064):0.018854):0.056541,(((Sminthopsis_crassicaudata_DASYURIDAE_DASYUROMORPHIA:0.079497,(Sminthopsis_douglasi_DASYURIDAE_DASYUROMORPHIA:0.056252,(Sminthopsis_virginiae_DASYURIDAE_DASYUROMORPHIA:0.074401,Sminthopsis_macroura_DASYURIDAE_DASYUROMORPHIA:0.041258):0.012062):0.0362):0.023031,(Sminthopsis_longicaudata_DASYURIDAE_DASYUROMORPHIA:0.074225,(Antechinomys_laniger_DASYURIDAE_DASYUROMORPHIA:0.092411,(((((Sminthopsis_leucopus_DASYURIDAE_DASYUROMORPHIA:0.047132,Sminthopsis_dolichura_DASYURIDAE_DASYUROMORPHIA:0.044133):0.007309,(Sminthopsis_murina_DASYURIDAE_DASYUROMORPHIA:0.041988,Sminthopsis_gilberti_DASYURIDAE_DASYUROMORPHIA:0.015462):0.013828):0.01119,Sminthopsis_archeri_DASYURIDAE_DASYUROMORPHIA:0.049603):0.032776,(Sminthopsis_butleri_DASYURIDAE_DASYUROMORPHIA:0.002807,Sminthopsis_bindi_DASYURIDAE_DASYUROMORPHIA:0.009763):0.084686):0.011268,(((Chaeropus_ecaudatus_CHAEROPODIDAE_PERAMELEMORPHIA:0.142579,(Sminthopsis_ooldea_DASYURIDAE_DASYUROMORPHIA:0.071049,Sminthopsis_youngsoni_DASYURIDAE_DASYUROMORPHIA:0.055512):0.00958):0.082434,Sminthopsis_psammophila_DASYURIDAE_DASYUROMORPHIA:0.059933):0.020648,((Sminthopsis_hirtipes_DASYURIDAE_DASYUROMORPHIA:0.06459,(Sminthopsis_griseoventer_DASYURIDAE_DASYUROMORPHIA:0.0109,Sminthopsis_aitkeni_DASYURIDAE_DASYUROMORPHIA:0.014752):0.051182):0.017196,Sminthopsis_granulipes_DASYURIDAE_DASYUROMORPHIA:0.058238):0.00764):0.008761):0.010141):1.0E-6):0.005249):0.008626,(Ningaui_yvonneae_DASYURIDAE_DASYUROMORPHIA:0.066705,(Ningaui_timealeyi_DASYURIDAE_DASYUROMORPHIA:0.08966,Ningaui_ridei_DASYURIDAE_DASYUROMORPHIA:0.059931):0.026569):0.018572):0.028065):0.034158,((((((Antechinus_agilis_DASYURIDAE_DASYUROMORPHIA:0.04253,Antechinus_godmani_DASYURIDAE_DASYUROMORPHIA:0.030614):0.030283,(Antechinus_leo_DASYURIDAE_DASYUROMORPHIA:0.051411,(Antechinus_flavipes_DASYURIDAE_DASYUROMORPHIA:0.043157,Antechinus_bellus_DASYURIDAE_DASYUROMORPHIA:0.044233):0.005142):0.014053):0.011955,(Antechinus_minimus_DASYURIDAE_DASYUROMORPHIA:0.032714,Antechinus_swainsonii_DASYURIDAE_DASYUROMORPHIA:0.054835):0.018684):0.011481,Antechinus_stuartii_DASYURIDAE_DASYUROMORPHIA:0.054341):0.015014,((Phascogale_tapoatafa_DASYURIDAE_DASYUROMORPHIA:0.050822,Phascogale_calura_DASYURIDAE_DASYUROMORPHIA:0.067547):0.03068,((Murexia_habbema_DASYURIDAE_DASYUROMORPHIA:0.067092,Murexia_rothschildi_DASYURIDAE_DASYUROMORPHIA:0.093471):0.004811,((Murexia_longicaudata_DASYURIDAE_DASYUROMORPHIA:0.039712,Murexia_naso_DASYURIDAE_DASYUROMORPHIA:0.051877):0.020854,Murexia_melanurus_DASYURIDAE_DASYUROMORPHIA:0.072712):0.022065):0.0163):0.010173):0.047319,((Pseudantechinus_bilarni_DASYURIDAE_DASYUROMORPHIA:0.087209,(Pseudantechinus_woolleyae_DASYURIDAE_DASYUROMORPHIA:0.053042,((Pseudantechinus_macdonnellensis_DASYURIDAE_DASYUROMORPHIA:0.028376,Pseudantechinus_mimulus_DASYURIDAE_DASYUROMORPHIA:0.034825):0.02345,Pseudantechinus_roryi_DASYURIDAE_DASYUROMORPHIA:0.012732):0.020513):0.02899):0.0088,(((Neophascogale_lorentzii_DASYURIDAE_DASYUROMORPHIA:0.069703,Phascolosorex_dorsalis_DASYURIDAE_DASYUROMORPHIA:0.049067):0.02552,(Dasyurus_hallucatus_DASYURIDAE_DASYUROMORPHIA:0.073118,((Dasyurus_maculatus_DASYURIDAE_DASYUROMORPHIA:0.048392,(((Dasyurus_geoffroii_DASYURIDAE_DASYUROMORPHIA:0.023204,Dasyurus_spartacus_DASYURIDAE_DASYUROMORPHIA:0.030852):0.01837,Dasyurus_viverrinus_DASYURIDAE_DASYUROMORPHIA:0.051364):0.010503,Dasyurus_albopunctatus_DASYURIDAE_DASYUROMORPHIA:0.020712):0.015624):0.010428,Sarcophilus_harrisii_DASYURIDAE_DASYUROMORPHIA:0.035102):0.005191):0.01494):0.011716,((Parantechinus_apicalis_DASYURIDAE_DASYUROMORPHIA:0.061684,((Myoictis_wallacei_DASYURIDAE_DASYUROMORPHIA:0.029681,((Myoictis_melas_DASYURIDAE_DASYUROMORPHIA:0.009506,Myoictis_wavicus_DASYURIDAE_DASYUROMORPHIA:0.009783):0.01298,Myoictis_leucura_DASYURIDAE_DASYUROMORPHIA:0.022443):0.028953):0.030166,Pseudantechinus_ningbing_DASYURIDAE_DASYUROMORPHIA:0.062716):0.022124):0.011138,((Dasycercus_cristicauda_DASYURIDAE_DASYUROMORPHIA:0.075161,Dasykaluta_rosamondae_DASYURIDAE_DASYUROMORPHIA:0.077086):0.010174,Dasyuroides_byrnei_DASYURIDAE_DASYUROMORPHIA:0.091213):0.011873):0.008259):0.00383):0.041125):0.035701):0.067502):0.191776):0.013448):0.007663):0.015666):0.059906):0.041533):0.781011):0.328883,(Ornithorhynchus_anatinus_ORNITHORHYNCHIDAE_MONOTREMATA:0.173885,(Tachyglossus_aculeatus_TACHYGLOSSIDAE_MONOTREMATA:0.025907,Zaglossus_bruijnii_TACHYGLOSSIDAE_MONOTREMATA:0.032625):0.134397):1.037258):0.0,_Anolis_carolinensis:2.603993);
end;

begin figtree;
	set appearance.backgroundColorAttribute="Default";
	set appearance.backgroundColour=#ffffff;
	set appearance.branchColorAttribute="User selection";
	set appearance.branchColorGradient=false;
	set appearance.branchLineWidth=1.0;
	set appearance.branchMinLineWidth=0.0;
	set appearance.branchWidthAttribute="Fixed";
	set appearance.foregroundColour=#000000;
	set appearance.hilightingGradient=false;
	set appearance.selectionColour=#2d3680;
	set branchLabels.colorAttribute="User selection";
	set branchLabels.displayAttribute="Branch times";
	set branchLabels.fontName="sansserif";
	set branchLabels.fontSize=8;
	set branchLabels.fontStyle=0;
	set branchLabels.isShown=false;
	set branchLabels.significantDigits=4;
	set layout.expansion=0;
	set layout.layoutType="RECTILINEAR";
	set layout.zoom=0;
	set legend.attribute="label";
	set legend.fontSize=10.0;
	set legend.isShown=false;
	set legend.significantDigits=4;
	set nodeBars.barWidth=4.0;
	set nodeBars.displayAttribute=null;
	set nodeBars.isShown=false;
	set nodeLabels.colorAttribute="User selection";
	set nodeLabels.displayAttribute="Node ages";
	set nodeLabels.fontName="sansserif";
	set nodeLabels.fontSize=8;
	set nodeLabels.fontStyle=0;
	set nodeLabels.isShown=false;
	set nodeLabels.significantDigits=4;
	set nodeShapeExternal.colourAttribute="User selection";
	set nodeShapeExternal.isShown=false;
	set nodeShapeExternal.minSize=10.0;
	set nodeShapeExternal.scaleType=Width;
	set nodeShapeExternal.shapeType=Circle;
	set nodeShapeExternal.size=4.0;
	set nodeShapeExternal.sizeAttribute="Fixed";
	set nodeShapeInternal.colourAttribute="User selection";
	set nodeShapeInternal.isShown=false;
	set nodeShapeInternal.minSize=10.0;
	set nodeShapeInternal.scaleType=Width;
	set nodeShapeInternal.shapeType=Circle;
	set nodeShapeInternal.size=4.0;
	set nodeShapeInternal.sizeAttribute="Fixed";
	set polarLayout.alignTipLabels=false;
	set polarLayout.angularRange=0;
	set polarLayout.rootAngle=0;
	set polarLayout.rootLength=100;
	set polarLayout.showRoot=true;
	set radialLayout.spread=0.0;
	set rectilinearLayout.alignTipLabels=false;
	set rectilinearLayout.curvature=0;
	set rectilinearLayout.rootLength=100;
	set scale.offsetAge=0.0;
	set scale.rootAge=1.0;
	set scale.scaleFactor=1.0;
	set scale.scaleRoot=false;
	set scaleAxis.automaticScale=true;
	set scaleAxis.fontSize=8.0;
	set scaleAxis.isShown=false;
	set scaleAxis.lineWidth=1.0;
	set scaleAxis.majorTicks=1.0;
	set scaleAxis.minorTicks=0.5;
	set scaleAxis.origin=0.0;
	set scaleAxis.reverseAxis=false;
	set scaleAxis.showGrid=true;
	set scaleBar.automaticScale=true;
	set scaleBar.fontSize=10.0;
	set scaleBar.isShown=true;
	set scaleBar.lineWidth=1.0;
	set scaleBar.scaleRange=0.0;
	set tipLabels.colorAttribute="User selection";
	set tipLabels.displayAttribute="Names";
	set tipLabels.fontName="sansserif";
	set tipLabels.fontSize=8;
	set tipLabels.fontStyle=0;
	set tipLabels.isShown=true;
	set tipLabels.significantDigits=4;
	set trees.order=false;
	set trees.orderType="increasing";
	set trees.rooting=false;
	set trees.rootingType="User Selection";
	set trees.transform=false;
	set trees.transformType="cladogram";
end;
